# Supplementary material for: Phytochemical and comparative transcriptome analyses reveal different regulatory mechanisms in the terpenoid biosynthesis pathways between Matricaria recutita L. and Chamaemelum nobile L
Source: BMC Genomics. 2020 Feb 18;21:169. doi: 10.1186/s12864-020-6579-z (PMC7029581; doi:10.1186/s12864-020-6579-z)
Supplement: Supplementary file 2 — Additional file 2. The enrichment factors and number of genes involved in each pathway derived from comparisons of gene expression in MC_DF-vs-MC_RF, CN_DF-vs-MC_DF, CN_RF-vs-MC_RF and CN_DF-vs-CN_RF. MC_DF stands for German chamomile disk florets, MC_RF for German chamomile ray florets, CN_RF for Roman chamomile ray florets, and CN_DF for Roman chamomile disk florets. [file 12864_2020_6579_MOESM2_ESM.xlsx]

## Sheet: MC_DF-VS-MC_RF
Pathway	Gene_number	Backgroud_gene_number	RichFactor	Qvalue
Benzoxazinoid biosynthesis	18	36	0.5	2.34777e-05
Photosynthesis - antenna proteins	22	57	0.385965	0.000300938
Zeatin biosynthesis	60	159	0.377358	1.86218e-09
Sesquiterpenoid and triterpenoid biosynthesis	48	138	0.347826	1.40702e-06
Flavone and flavonol biosynthesis	55	160	0.34375	3.81661e-07
Isoflavonoid biosynthesis	52	152	0.342105	9.23148e-07
Ribosome	593	1740	0.340805	4.72793e-70
Phenylpropanoid biosynthesis	438	1327	0.330068	3.14751e-47
Stilbenoid, diarylheptanoid and gingerol biosynthesis	157	486	0.323045	3.81096e-16
Brassinosteroid biosynthesis	23	72	0.319444	0.00419157
Arachidonic acid metabolism	55	175	0.314286	7.11539e-06
Cyanoamino acid metabolism	177	581	0.304647	1.89189e-15
Pentose and glucuronate interconversions	192	645	0.297674	1.56338e-15
Limonene and pinene degradation	99	334	0.296407	2.96593e-08
Flavonoid biosynthesis	119	402	0.29602	1.04268e-09
Terpenoid backbone biosynthesis	100	343	0.291545	5.96294e-08
Degradation of aromatic compounds	26	92	0.282609	0.0130484
Porphyrin and chlorophyll metabolism	96	344	0.27907	9.30953e-07
Vitamin B6 metabolism	23	85	0.270588	0.0354427
Carotenoid biosynthesis	78	292	0.267123	5.57683e-05
Cutin, suberine and wax biosynthesis	90	339	0.265487	1.76561e-05
Citrate cycle (TCA cycle)	104	432	0.240741	0.000251476
Fatty acid biosynthesis	70	302	0.231788	0.00819853
Isoquinoline alkaloid biosynthesis	35	151	0.231788	0.0689591
Plant-pathogen interaction	501	2194	0.22835	3.33657e-13
Biosynthesis of secondary metabolites	1540	6811	0.226105	1.90263e-40
Glycerolipid metabolism	127	563	0.225577	0.000816007
Anthocyanin biosynthesis	14	63	0.222222	0.341873
Diterpenoid biosynthesis	43	195	0.220513	0.0837989
Indole alkaloid biosynthesis	7	32	0.21875	0.520137
Ascorbate and aldarate metabolism	64	297	0.215488	0.0515201
Glucosinolate biosynthesis	23	107	0.214953	0.265176
Monoterpenoid biosynthesis	20	95	0.210526	0.341873
Metabolic pathways	2493	11885	0.20976	1.4539e-42
Glycolysis / Gluconeogenesis	190	912	0.208333	0.00239337
Phenylalanine metabolism	52	251	0.207171	0.139016
Biotin metabolism	34	166	0.204819	0.265176
Endocytosis	411	2080	0.197596	0.000460111
Steroid biosynthesis	28	143	0.195804	0.420936
Purine metabolism	220	1156	0.190311	0.0533501
Plant hormone signal transduction	255	1466	0.173943	0.468838
Circadian rhythm - plant	64	370	0.172973	0.687273
Ubiquinone and other terpenoid-quinone biosynthesis	34	225	0.151111	1
Caffeine metabolism	1	14	0.0714286	1

## Sheet: CN_DF-VS-MC_DF
Pathway	Gene_number	Backgroud_gene_number	RichFactor	Qvalue
Glucosinolate biosynthesis	9	101	0.0891089	0.0134218
Histidine metabolism	9	106	0.0849057	0.0158966
Benzoxazinoid biosynthesis	3	37	0.0810811	0.25271
Terpenoid backbone biosynthesis	22	388	0.056701	0.012052
Nicotinate and nicotinamide metabolism	7	129	0.0542636	0.18461
Vitamin B6 metabolism	4	84	0.047619	0.421682
Carotenoid biosynthesis	14	300	0.0466667	0.0737171
Porphyrin and chlorophyll metabolism	20	429	0.04662	0.0337519
Nitrogen metabolism	16	344	0.0465116	0.0614417
Anthocyanin biosynthesis	3	69	0.0434783	0.614873
Flavonoid biosynthesis	18	419	0.0429594	0.0731945
Cyanoamino acid metabolism	27	630	0.0428571	0.0292209
Cutin, suberine and wax biosynthesis	13	340	0.0382353	0.25271
Isoflavonoid biosynthesis	6	158	0.0379747	0.489816
Limonene and pinene degradation	13	345	0.0376812	0.25271
Ribosome	61	1844	0.0330803	0.0377884
Circadian rhythm - plant	13	397	0.0327456	0.421682
Biosynthesis of amino acids	55	1708	0.0322014	0.0703841
Plant hormone signal transduction	48	1534	0.0312907	0.131451
Endocytosis	72	2364	0.0304569	0.0734185
Ubiquinone and other terpenoid-quinone biosynthesis	8	265	0.0301887	0.685906
Phenylpropanoid biosynthesis	47	1627	0.0288875	0.270031
Biosynthesis of secondary metabolites	221	7772	0.0284354	0.012052
Diterpenoid biosynthesis	6	215	0.027907	0.793442
Stilbenoid, diarylheptanoid and gingerol biosynthesis	13	474	0.0274262	0.722871
Brassinosteroid biosynthesis	2	75	0.0266667	0.898281
Folate biosynthesis	2	79	0.0253165	0.89915
Arachidonic acid metabolism	5	200	0.025	0.89631
Indole alkaloid biosynthesis	1	40	0.025	0.96313
Pentose and glucuronate interconversions	20	801	0.0249688	0.793442
Metabolic pathways	343	13872	0.0247261	0.25271
Flavone and flavonol biosynthesis	4	162	0.0246914	0.898281
Sesquiterpenoid and triterpenoid biosynthesis	4	167	0.0239521	0.89915
Ascorbate and aldarate metabolism	8	387	0.0206718	0.976179
Galactose metabolism	12	582	0.0206186	0.976179
Degradation of aromatic compounds	2	104	0.0192308	0.976179
Phagosome	11	645	0.0170543	0.999724
Plant-pathogen interaction	37	2588	0.0142968	0.999724
Citrate cycle (TCA cycle)	5	451	0.0110865	0.999724
Steroid biosynthesis	2	185	0.0108108	0.999724
Inositol phosphate metabolism	4	377	0.0106101	0.999724
Pantothenate and CoA biosynthesis	2	197	0.0101523	0.999724
Biotin metabolism	1	189	0.005291	0.999724
Regulation of autophagy	1	353	0.00283286	0.999724

## Sheet: CN_RF-VS-MC_RF
Pathway	Gene_number	Backgroud_gene_number	RichFactor	Qvalue
Benzoxazinoid biosynthesis	9	37	0.243243	0.165439
Photosynthesis - antenna proteins	13	58	0.224138	0.127981
Ribosome	378	1844	0.204989	3.56504e-24
Synthesis and degradation of ketone bodies	9	44	0.204545	0.290621
Flavone and flavonol biosynthesis	31	162	0.191358	0.106288
Carotenoid biosynthesis	57	300	0.19	0.0100146
Selenocompound metabolism	25	136	0.183824	0.127981
Zeatin biosynthesis	32	175	0.182857	0.117803
Degradation of aromatic compounds	19	104	0.182692	0.211543
Arachidonic acid metabolism	36	200	0.18	0.109816
Brassinosteroid biosynthesis	13	75	0.173333	0.398593
Biosynthesis of unsaturated fatty acids	55	328	0.167683	0.106288
Limonene and pinene degradation	55	345	0.15942	0.127981
Vitamin B6 metabolism	13	84	0.154762	0.500161
Stilbenoid, diarylheptanoid and gingerol biosynthesis	73	474	0.154008	0.127981
Phagosome	96	645	0.148837	0.127981
Flavonoid biosynthesis	62	419	0.147971	0.215544
Nicotinate and nicotinamide metabolism	19	129	0.147287	0.500161
Biotin metabolism	27	189	0.142857	0.497636
Cutin, suberine and wax biosynthesis	48	340	0.141176	0.415333
Circadian rhythm - plant	56	397	0.141058	0.398593
Cyanoamino acid metabolism	88	630	0.139683	0.286762
Isoflavonoid biosynthesis	22	158	0.139241	0.547173
Folate biosynthesis	11	79	0.139241	0.624808
Terpenoid backbone biosynthesis	54	388	0.139175	0.415333
Monoterpenoid biosynthesis	13	94	0.138298	0.624808
Phenylpropanoid biosynthesis	223	1627	0.137062	0.127981
Plant-pathogen interaction	348	2588	0.134467	0.120832
Biosynthesis of secondary metabolites	1024	7772	0.131755	0.0100146
Biosynthesis of amino acids	221	1708	0.129391	0.40284
Metabolic pathways	1790	13872	0.129037	0.00512684
Porphyrin and chlorophyll metabolism	55	429	0.128205	0.62064
Indole alkaloid biosynthesis	5	40	0.125	0.808719
Vancomycin resistance	1	8	0.125	0.892682
Ascorbate and aldarate metabolism	48	387	0.124031	0.717103
Citrate cycle (TCA cycle)	54	451	0.119734	0.808719
Plant hormone signal transduction	182	1534	0.118644	0.81441
Diterpenoid biosynthesis	21	215	0.0976744	0.999923
Pantothenate and CoA biosynthesis	19	197	0.0964467	0.999923
Anthocyanin biosynthesis	6	69	0.0869565	0.999923
Steroid biosynthesis	15	185	0.0810811	0.999923
Sesquiterpenoid and triterpenoid biosynthesis	12	167	0.0718563	0.999923
Caffeine metabolism	2	28	0.0714286	0.999923

## Sheet: CN_DF-VS-CN_RF
Pathway	Gene_number	Backgroud_gene_number	RichFactor	Qvalue
Ribosome	413	1844	0.22397	6.9655e-158
Vancomycin resistance	1	8	0.125	1
Terpenoid backbone biosynthesis	42	388	0.108247	1.93412e-05
Anthocyanin biosynthesis	7	69	0.101449	0.253323
Cutin, suberine and wax biosynthesis	33	340	0.0970588	0.0013615
Phenylpropanoid biosynthesis	156	1627	0.095882	1.80476e-14
Cyanoamino acid metabolism	59	630	0.0936508	1.93412e-05
Glycerolipid metabolism	59	645	0.0914729	3.17584e-05
Isoflavonoid biosynthesis	13	158	0.0822785	0.253323
Plant-pathogen interaction	181	2588	0.0699382	8.18025e-06
Limonene and pinene degradation	24	345	0.0695652	0.253323
Phagosome	44	645	0.0682171	0.114297
Degradation of aromatic compounds	7	104	0.0673077	0.934393
Fatty acid biosynthesis	22	335	0.0656716	0.448286
Arachidonic acid metabolism	13	200	0.065	0.765672
Biotin metabolism	12	189	0.0634921	0.882511
Sesquiterpenoid and triterpenoid biosynthesis	10	167	0.0598802	1
Carotenoid biosynthesis	17	300	0.0566667	1
Endocytosis	132	2364	0.0558376	0.253323
Flavone and flavonol biosynthesis	9	162	0.0555556	1
Nitrogen metabolism	19	344	0.0552326	1
Purine metabolism	81	1469	0.0551396	0.55112
Stilbenoid, diarylheptanoid and gingerol biosynthesis	26	474	0.0548523	1
Brassinosteroid biosynthesis	4	75	0.0533333	1
Butanoate metabolism	8	152	0.0526316	1
Flavonoid biosynthesis	22	419	0.052506	1
Biosynthesis of secondary metabolites	404	7772	0.0519815	0.253323
Zeatin biosynthesis	9	175	0.0514286	1
Indole alkaloid biosynthesis	2	40	0.05	1
Metabolic pathways	685	13872	0.04938	0.891819
Steroid biosynthesis	9	185	0.0486486	1
Synthesis and degradation of ketone bodies	2	44	0.0454545	1
Ubiquinone and other terpenoid-quinone biosynthesis	10	265	0.0377358	1
Diterpenoid biosynthesis	8	215	0.0372093	1
Ascorbate and aldarate metabolism	14	387	0.0361757	1
Citrate cycle (TCA cycle)	15	451	0.0332594	1
Circadian rhythm - plant	13	397	0.0327456	1
Monoterpenoid biosynthesis	3	94	0.0319149	1
Benzoxazinoid biosynthesis	1	37	0.027027	1
Biosynthesis of amino acids	45	1708	0.0263466	1
Pantothenate and CoA biosynthesis	4	197	0.0203046	1
Plant hormone signal transduction	31	1534	0.0202086	1
Nicotinate and nicotinamide metabolism	2	129	0.0155039	1
Folate biosynthesis	1	79	0.0126582	1
Vitamin B6 metabolism	1	84	0.0119048	1
