# Supplementary material for: Phytochemical and comparative transcriptome analyses reveal different regulatory mechanisms in the terpenoid biosynthesis pathways between Matricaria recutita L. and Chamaemelum nobile L
Source: BMC Genomics. 2020 Feb 18;21:169. doi: 10.1186/s12864-020-6579-z (PMC7029581; doi:10.1186/s12864-020-6579-z)
Supplement: Supplementary file 3 — Additional file 3. Differentially expressed transcription factor genes in the CN_DF-vs-CN_RF, CN_DF-vs-MC_DF, CN_RF-vs-MC_RF, and MC_DF-vs-MC_RF comparisons. [file 12864_2020_6579_MOESM3_ESM.xlsx]

## Sheet: CN_DF-VS-CN_RF-down
Unigene	Length	CN_DF-Expression	CN_RF-Expression	log2FoldChange(CN_RF/CN_DF)	Probability	Up/Down-Regulation(CN_RF/CN_DF)	TF_family	Included_domain	Excluded_domain	PlntfDB_link
Unigene15868_All	770	1.36333	0.01	-7.09099	0.834599	Down	LOB	DUF260	-	show details
CL12818.Contig2_All	1346	3.09333	0.03	-6.68806	0.901483	Down	NAC	NAM	-	show details
CL2726.Contig1_All	1157	18.24	0.856667	-4.41223	0.82946	Down	Tify	tify	GATA	show details
Unigene2359_All	1184	2.38333	0.03	-6.31187	0.86424	Down	LOB	DUF260	-	show details
Unigene38891_All	2298	22.8133	0.29	-6.29768	0.940898	Down	Alfin-like	Alfin-like	DDT,Homeobox,JmjC,JmjN	show details
CL18607.Contig1_All	1117	1.74	0.02	-6.44294	0.840858	Down	MYB	Myb_DNA-binding	ARID,Response_reg,SNF2_N	show details
Unigene32055_All	1286	5.28667	0.03	-7.46125	0.950931	Down	MYB	Myb_DNA-binding	ARID,Response_reg,SNF2_N	show details
Unigene36784_All	864	2.37667	0.01	-7.8928	0.908397	Down	MYB	Myb_DNA-binding	ARID,Response_reg,SNF2_N	show details
Unigene23329_All	1327	1.16333	0.01	-6.86212	0.803605	Down	C2C2-Dof	zf-Dof	-	show details
CL14079.Contig1_All	616	4.26333	0.0333333	-6.99887	0.931146	Down	MYB	Myb_DNA-binding	ARID,Response_reg,SNF2_N	show details
Unigene18883_All	1692	2.42667	0.01	-7.92283	0.910347	Down	WRKY	WRKY	-	show details
CL17181.Contig1_All	2413	84.1533	0.196667	-8.74112	0.995538	Down	bHLH	HLH	-	show details
Unigene2748_All	1319	3.35	0.1	-5.06609	0.828177	Down	SBP	SBP	-	show details
CL13348.Contig2_All	1723	16.15	0.383333	-5.39679	0.88881	Down	bHLH	HLH	-	show details
Unigene20050_All	787	18.9033	0.503333	-5.23098	0.883387	Down	AP2-EREBP	AP2	-	show details
Unigene24848_All	1413	25.9033	0.183333	-7.14252	0.974861	Down	MYB	Myb_DNA-binding	ARID,Response_reg,SNF2_N	show details
Unigene28843_All	909	3.58	0.06	-5.89885	0.873092	Down	AP2-EREBP	AP2	-	show details
Unigene17687_All	1114	1.93667	0.01	-7.59743	0.886265	Down	LOB	DUF260	-	show details
CL2726.Contig2_All	929	11.03	0.54	-4.35233	0.818859	Down	Tify	tify	GATA	show details
Unigene73908_All	755	1.57	0.0266667	-5.87958	0.801317	Down	MYB	Myb_DNA-binding	ARID,Response_reg,SNF2_N	show details
Unigene32157_All	713	5.27333	0.186667	-4.82018	0.834007	Down	zf-HD	ZF-HD_dimer	-	show details
Unigene24877_All	942	25.46	0.17	-7.22655	0.976894	Down	SBP	SBP	-	show details
Unigene28903_All	1050	1.2	0.01	-6.90689	0.810752	Down	C2C2-Dof	zf-Dof	-	show details
CL14079.Contig2_All	536	3.58667	0.01	-8.4865	0.940769	Down	MYB	Myb_DNA-binding	ARID,Response_reg,SNF2_N	show details
CL14079.Contig3_All	622	1.89333	0.01	-7.56478	0.883107	Down	MYB	Myb_DNA-binding	ARID,Response_reg,SNF2_N	show details
CL12818.Contig1_All	1465	4.00667	0.15	-4.73937	0.811378	Down	NAC	NAM	-	show details
Unigene8130_All	1142	4.47	0.103333	-5.4349	0.857526	Down	MADS	SRF-TF	-	show details
Unigene8845_All	824	2.80333	0.08	-5.131	0.818658	Down	NAC	NAM	-	show details
Unigene7922_All	1060	1.19	0.01	-6.89482	0.80901	Down	LOB	DUF260	-	show details
Unigene18054_All	472	1.54	0.01	-7.26679	0.85492	Down	AP2-EREBP	AP2	-	show details
Unigene20367_All	1260	4.50667	0.03	-7.23095	0.939759	Down	MYB	Myb_DNA-binding	ARID,Response_reg,SNF2_N	show details
CL3954.Contig1_All	1022	48.9633	2.41667	-4.34061	0.831566	Down	AP2-EREBP	AP2	-	show details
Unigene35369_All	1371	10.8233	0.206667	-5.7107	0.899112	Down	zf-HD	ZF-HD_dimer	-	show details
Unigene40870_All	1482	15.5367	0.0766667	-7.66286	0.979153	Down	bHLH	HLH	-	show details
Unigene28299_All	1309	4.11667	0.156667	-4.71571	0.812638	Down	zf-HD	ZF-HD_dimer	-	show details
CL6930.Contig1_All	1246	27.19	1.03	-4.72236	0.854084	Down	LOB	DUF260	-	show details
CL4574.Contig1_All	1189	15.87	0.916667	-4.11376	0.813626	Down	MADS	SRF-TF	-	show details
Unigene16871_All	888	5.40333	0.11	-5.61827	0.875049	Down	LIM	LIM	-	show details
Unigene1590_All	1164	18.6433	0.813333	-4.51867	0.837607	Down	MYB	Myb_DNA-binding	ARID,Response_reg,SNF2_N	show details
Unigene52034_All	1015	3.04667	0.0233333	-7.0287	0.912683	Down	CSD	CSD	-	show details
Unigene35859_All	1347	1.48667	0.01	-7.21594	0.849751	Down	NAC	NAM	-	show details
Unigene28841_All	900	2.30667	0.0266667	-6.43463	0.867742	Down	MADS	SRF-TF	-	show details

## Sheet: CN_DF-VS-CN_RF-up
Unigene	Length	CN_DF-Expression	CN_RF-Expression	log2FoldChange(CN_RF/CN_DF)	Probability	Up/Down-Regulation(CN_RF/CN_DF)	TF_family	Included_domain	Excluded_domain	PlntfDB_link
Unigene28865_All	940	0.01	4.73333	8.88671	0.956206	Up	MYB	Myb_DNA-binding	ARID,Response_reg,SNF2_N	show details
CL9594.Contig1_All	343	0.01	1.45667	7.18653	0.846501	Up	C2H2	zf-C2H2	PHD	show details
CL14747.Contig2_All	2784	0.07	3.29333	5.55605	0.847054	Up	bHLH	HLH	-	show details
Unigene55053_All	229	0.01	1.7	7.40939	0.869449	Up	C2H2	zf-C2H2	PHD	show details
CL2533.Contig2_All	1746	0.81	14.5	4.16199	0.812864	Up	bHLH	HLH	-	show details
Unigene15920_All	851	0.01	1.32	7.04439	0.829196	Up	C2H2	zf-C2H2	PHD	show details
Unigene7194_All	1030	2.98667	53.9967	4.17626	0.824698	Up	AP2-EREBP	AP2	-	show details
Unigene3298_All	596	0.01	1.37333	7.10154	0.835885	Up	C2H2	zf-C2H2	PHD	show details
CL7917.Contig3_All	1470	0.153333	7.2	5.55325	0.881365	Up	C2H2	zf-C2H2	PHD	show details
CL8473.Contig3_All	1123	0.746667	27.0233	5.1776	0.884872	Up	AP2-EREBP	AP2	-	show details
Unigene20323_All	1655	0.0333333	1.96667	5.88264	0.826458	Up	C2H2	zf-C2H2	PHD	show details
CL1959.Contig4_All	2683	0.06	3.12667	5.70352	0.852172	Up	TCP	TCP	-	show details
Unigene35478_All	1494	0.0566667	4.13667	6.18982	0.895545	Up	WRKY	WRKY	-	show details
CL1890.Contig1_All	721	0.01	1.51667	7.24476	0.852719	Up	MYB	Myb_DNA-binding	ARID,Response_reg,SNF2_N	show details
CL8473.Contig4_All	994	0.496667	15.2967	4.9448	0.868907	Up	AP2-EREBP	AP2	-	show details
Unigene2836_All	1538	0.01	1.41	7.13955	0.840679	Up	WRKY	WRKY	-	show details
CL1959.Contig2_All	3142	0.01	1.14667	6.8413	0.801421	Up	TCP	TCP	-	show details
CL10756.Contig4_All	1090	0.293333	7.43667	4.66404	0.830568	Up	NAC	NAM	-	show details
CL9594.Contig2_All	528	0.0666667	5.34667	6.32553	0.913212	Up	C2H2	zf-C2H2	PHD	show details
CL2533.Contig1_All	1779	0.74	16.3167	4.46268	0.832002	Up	bHLH	HLH	-	show details
CL2938.Contig4_All	1822	0.423333	10.8433	4.67887	0.839195	Up	WRKY	WRKY	-	show details
CL4726.Contig3_All	951	0.793333	15.3467	4.27385	0.820246	Up	AP2-EREBP	AP2	-	show details
CL18177.Contig2_All	3311	0.0233333	1.78667	6.25873	0.833588	Up	C2H2	zf-C2H2	PHD	show details
CL4726.Contig11_All	1201	0.0433333	2.33667	5.75283	0.833695	Up	AP2-EREBP	AP2	-	show details
Unigene38815_All	1838	0.0133333	1.6	6.90689	0.850071	Up	FHA	FHA	-	show details
CL6759.Contig5_All	1240	0.246667	10.1167	5.35803	0.880225	Up	CSD	CSD	-	show details
CL10756.Contig3_All	1201	1.16667	28.22	4.59625	0.845379	Up	NAC	NAM	-	show details
CL8473.Contig2_All	797	0.75	14.6033	4.28326	0.819663	Up	AP2-EREBP	AP2	-	show details
CL7917.Contig2_All	1533	0.136667	3.71667	4.76528	0.812462	Up	C2H2	zf-C2H2	PHD	show details
CL4726.Contig5_All	1147	0.01	3.83	8.5812	0.944781	Up	AP2-EREBP	AP2	-	show details
CL3306.Contig1_All	879	0.01	1.63	7.34873	0.863442	Up	Tify	tify	GATA	show details
Unigene38603_All	373	0.01	2.04333	7.67478	0.892082	Up	C3H	zf-CCCH	PHD,SNF2_N,zf-C2H2	show details
Unigene12583_All	542	0.01	1.25667	6.97346	0.820055	Up	MYB	Myb_DNA-binding	ARID,Response_reg,SNF2_N	show details
Unigene32747_All	1344	0.136667	13.12	6.58496	0.948828	Up	TCP	TCP	-	show details
Unigene980_All	902	0.04	2.15333	5.75043	0.826231	Up	AP2-EREBP	AP2	-	show details
CL8473.Contig6_All	1054	0.613333	19.0233	4.95495	0.874137	Up	AP2-EREBP	AP2	-	show details
CL10756.Contig8_All	1242	1.81333	47.17	4.70115	0.856595	Up	NAC	NAM	-	show details
Unigene12616_All	271	0.01	1.65667	7.37214	0.865931	Up	C2H2	zf-C2H2	PHD	show details
CL3325.Contig3_All	1673	0.0366667	1.89	5.68777	0.808232	Up	C3H	zf-CCCH	PHD,SNF2_N,zf-C2H2	show details
CL2938.Contig1_All	2091	1.15333	22.5133	4.2869	0.824133	Up	WRKY	WRKY	-	show details
Unigene36278_All	968	0.01	1.23667	6.95031	0.817373	Up	C2H2	zf-C2H2	PHD	show details
Unigene20828_All	1268	0.02	10.38	9.01959	0.980607	Up	MYB	Myb_DNA-binding	ARID,Response_reg,SNF2_N	show details
Unigene11972_All	685	0.0533333	2.40667	5.49586	0.821244	Up	bHLH	HLH	-	show details
CL6759.Contig1_All	1813	0.313333	9.71	4.9537	0.864387	Up	CSD	CSD	-	show details
CL13599.Contig4_All	1213	0.05	2.68667	5.74775	0.845109	Up	LIM	LIM	-	show details
Unigene16541_All	474	0.01	1.21667	6.92679	0.814118	Up	bZIP	bZIP_1,bZIP_2,bZIP_Maf	HLH	show details
CL6759.Contig4_All	1673	0.263333	9.57	5.18356	0.872077	Up	CSD	CSD	-	show details
CL4726.Contig2_All	1221	1.18667	17.51	3.88319	0.805344	Up	AP2-EREBP	AP2	-	show details
CL1959.Contig3_All	2900	0.01	3.49333	8.44846	0.938986	Up	TCP	TCP	-	show details
Unigene32680_All	1249	0.13	6.92333	5.73488	0.890372	Up	MYB	Myb_DNA-binding	ARID,Response_reg,SNF2_N	show details
CL3325.Contig2_All	1929	0.0233333	1.49333	6	0.801825	Up	C3H	zf-CCCH	PHD,SNF2_N,zf-C2H2	show details
CL9165.Contig1_All	878	0.0233333	3.19667	7.09803	0.9176	Up	LIM	LIM	-	show details

## Sheet: CN_DF-VS-MC_DF-down
GeneID	geneLength	Means-CN_DF	Means-MC_DF	log2Ratio(MC_DF/CN_DF)	Up-Down-Regulation(MC_DF/CN_DF)	Probability	TF_family	Included_domain	Excluded_domain	PlntfDB_link
Unigene24848_All	354	25.9033	0.5	-5.69507	Down	0.929968	MYB	Myb_DNA-binding	ARID,Response_reg,SNF2_N	show details
Unigene38891_All	615	22.8133	0.53	-5.42774	Down	0.9189	Alfin-like	Alfin-like	DDT,Homeobox,JmjC,JmjN	show details
Unigene40870_All	264	15.5367	0.506667	-4.9385	Down	0.898773	bHLH	HLH	-	show details
CL8367.Contig3_All	1036	17.16	0.553333	-4.95476	Down	0.902702	MYB	Myb_DNA-binding	ARID,Response_reg,SNF2_N	show details
CL4588.Contig1_All	1174	40.2233	10.43	-1.94729	Down	0.800966	MADS	SRF-TF	-	show details
CL6693.Contig3_All	1439	19.8633	4.80333	-2.048	Down	0.802957	MYB	Myb_DNA-binding	ARID,Response_reg,SNF2_N	show details
CL5909.Contig5_All	2545	18.7033	1.55	-3.59296	Down	0.856033	ARR-B	G2-like,Myb_DNA-binding,Response_reg	CCT	show details
Unigene30973_All	1047	5.83	0.29	-4.32937	Down	0.836279	MADS	SRF-TF	-	show details
CL9915.Contig1_All	1560	5.99333	0.446667	-3.74609	Down	0.821527	WRKY	WRKY	-	show details
CL16478.Contig1_All	2184	97.3533	4.43667	-4.45568	Down	0.892761	Alfin-like	Alfin-like	DDT,Homeobox,JmjC,JmjN	show details
Unigene31585_All	1874	18.29	2.64	-2.79245	Down	0.833409	C3H	zf-CCCH	PHD,SNF2_N,zf-C2H2	show details
Unigene24877_All	700	25.46	2.73333	-3.2195	Down	0.851539	SBP	SBP	-	show details
CL4852.Contig2_All	1586	7.02667	0.18	-5.28677	Down	0.883049	Tify	tify	GATA	show details
Unigene23783_All	963	45.2067	11.5867	-1.96407	Down	0.8026	SBP	SBP	-	show details
Unigene15732_All	1014	17.5067	4.25667	-2.04011	Down	0.800038	MYB	Myb_DNA-binding	ARID,Response_reg,SNF2_N	show details
Unigene30629_All	824	8.60333	1.26667	-2.76386	Down	0.811372	zf-HD	ZF-HD_dimer	-	show details
Unigene38670_All	1456	103.05	19.12	-2.43019	Down	0.835026	Trihelix	trihelix	-	show details
CL2759.Contig1_All	2193	8.65333	1.54	-2.49033	Down	0.801356	C2C2-Dof	zf-Dof	-	show details
Unigene20367_All	256	4.50667	0.156667	-4.84629	Down	0.841372	MYB	Myb_DNA-binding	ARID,Response_reg,SNF2_N	show details
CL6310.Contig4_All	2277	32.2067	8.17667	-1.97777	Down	0.801929	ABI3VP1	B3	AP2,Auxin_resp	show details
CL17181.Contig1_All	2183	84.1533	2.21667	-5.24656	Down	0.923068	bHLH	HLH	-	show details
CL12557.Contig2_All	2497	7.44	0.206667	-5.16993	Down	0.882651	GRAS	GRAS	-	show details
CL17694.Contig2_All	964	10.9733	1.71	-2.68193	Down	0.817879	SBP	SBP	-	show details
CL7883.Contig2_All	1569	10.43	1.53	-2.76914	Down	0.818528	TCP	TCP	-	show details
Unigene1590_All	505	18.6433	0.626667	-4.89482	Down	0.899865	MYB	Myb_DNA-binding	ARID,Response_reg,SNF2_N	show details
CL10610.Contig1_All	2853	6.76	0.21	-5.00856	Down	0.874358	MYB	Myb_DNA-binding	ARID,Response_reg,SNF2_N	show details
CL10567.Contig3_All	1043	11.1433	1.38667	-3.00649	Down	0.82948	G2-like	G2-like	Response_reg	show details
CL13348.Contig2_All	1568	16.15	1.92667	-3.06736	Down	0.840111	bHLH	HLH	-	show details

## Sheet: CN_DF-VS-MC_DF-up
GeneID	geneLength	Means-CN_DF	Means-MC_DF	log2Ratio(MC_DF/CN_DF)	Up-Down-Regulation(MC_DF/CN_DF)	Probability	TF_family	Included_domain	Excluded_domain	PlntfDB_link
CL1458.Contig2_All	2538	2.87667	28.5333	3.31018	Up	0.854282	C3H	zf-CCCH	PHD,SNF2_N,zf-C2H2	show details
CL2519.Contig3_All	2039	1.58	9.54667	2.59507	Up	0.810625	bZIP	bZIP_1,bZIP_2,bZIP_Maf	HLH	show details
CL4124.Contig1_All	2704	4.13667	26.76	2.69354	Up	0.836463	ARF	Auxin_resp	-	show details
CL1259.Contig5_All	1876	0.74	6.44667	3.12296	Up	0.809431	C3H	zf-CCCH	PHD,SNF2_N,zf-C2H2	show details
CL10077.Contig3_All	1322	0.323333	9.64	4.89794	Up	0.883475	CSD	CSD	-	show details
CL145.Contig5_All	945	3.14667	16.9433	2.42882	Up	0.819182	C2C2-YABBY	YABBY	-	show details
CL19154.Contig1_All	2298	6.45333	27.1733	2.07408	Up	0.808612	Trihelix	trihelix	-	show details
CL4726.Contig8_All	1351	0.01	6.98	9.44708	Up	0.953448	AP2-EREBP	AP2	-	show details
CL17314.Contig3_All	1619	1.11667	10.0267	3.16657	Up	0.830251	HSF	HSF_DNA-bind	-	show details
CL10247.Contig8_All	4390	1.83	10.7867	2.55933	Up	0.811711	C2C2-GATA	GATA	-	show details
CL8473.Contig4_All	966	0.496667	5.36667	3.43368	Up	0.806841	AP2-EREBP	AP2	-	show details
Unigene39557_All	1319	5.07	23.4633	2.21035	Up	0.812917	AP2-EREBP	AP2	-	show details
CL17510.Contig2_All	1748	2.31	18	2.96203	Up	0.838501	G2-like	G2-like	Response_reg	show details
CL10756.Contig5_All	1344	0.0966667	3.45333	5.15883	Up	0.831612	NAC	NAM	-	show details
CL3512.Contig4_All	2544	1.17	10.3467	3.14459	Up	0.829697	bHLH	HLH	-	show details
CL8377.Contig5_All	806	7.24333	34.9733	2.27153	Up	0.819881	bHLH	HLH	-	show details
CL14797.Contig3_All	626	0.15	3.37333	4.49114	Up	0.801289	zf-HD	ZF-HD_dimer	-	show details
CL12399.Contig2_All	1981	2.25333	14.7867	2.71416	Up	0.826787	GRAS	GRAS	-	show details
CL1449.Contig2_All	1300	0.783333	7.59	3.2764	Up	0.82156	C3H	zf-CCCH	PHD,SNF2_N,zf-C2H2	show details
CL1351.Contig4_All	1953	0.696667	5.86667	3.074	Up	0.803319	SBP	SBP	-	show details
CL4738.Contig1_All	1123	0.54	6.09333	3.4962	Up	0.816607	bHLH	HLH	-	show details
CL4974.Contig5_All	3031	2.63333	13.2967	2.3361	Up	0.809954	ARF	Auxin_resp	-	show details
CL4441.Contig1_All	4256	5.59667	30.42	2.44238	Up	0.82836	FHA	FHA	-	show details
CL8345.Contig1_All	2042	3.16	26.03	3.04218	Up	0.847379	AP2-EREBP	AP2	-	show details
CL2990.Contig2_All	712	1.18333	8.12667	2.77981	Up	0.809692	AP2-EREBP	AP2	-	show details
CL10610.Contig2_All	2817	0.293333	7.61667	4.69855	Up	0.865214	MYB	Myb_DNA-binding	ARID,Response_reg,SNF2_N	show details
CL1948.Contig2_All	1848	1.57	12.41	2.98267	Up	0.830699	AP2-EREBP	AP2	-	show details
CL8447.Contig5_All	981	3.69667	29.8933	3.01553	Up	0.848456	AP2-EREBP	AP2	-	show details
CL9516.Contig2_All	1160	1.14	7.71333	2.75832	Up	0.806652	ULT	ULT	-	show details
CL12373.Contig2_All	1077	0.43	5.94333	3.78886	Up	0.821432	C3H	zf-CCCH	PHD,SNF2_N,zf-C2H2	show details
CL9010.Contig6_All	1953	2.86667	13.2867	2.21253	Up	0.801539	bHLH	HLH	-	show details

## Sheet: CN_RF-VS-MC_RF-down
GeneID	geneLength	Means-CN_RF	Means-MC_RF	log2Ratio(MC_RF/CN_RF)	Up-Down-Regulation(MC_RF/CN_RF)	Probability	TF_family	Included_domain	Excluded_domain	PlntfDB_link
CL4811.Contig4_All	1552	6.91667	2.61	-1.40603	Down	0.833353	MYB	Myb_DNA-binding	ARID,Response_reg,SNF2_N	show details
CL728.Contig3_All	1693	2.86	0.906667	-1.65737	Down	0.807443	BBR/BPC	GAGA_bind	-	show details
CL16658.Contig1_All	1109	13.0967	2.25333	-2.53907	Down	0.899281	MADS	SRF-TF	-	show details
CL2938.Contig2_All	1946	4.49667	0.173333	-4.69723	Down	0.930371	WRKY	WRKY	-	show details
CL6713.Contig2_All	859	5.34	1.67667	-1.67124	Down	0.85036	C2C2-YABBY	YABBY	-	show details
CL6759.Contig3_All	1782	4.43	0.646667	-2.77621	Down	0.885399	CSD	CSD	-	show details
CL16251.Contig1_All	1167	4.30667	1.70333	-1.33821	Down	0.804729	NAC	NAM	-	show details
Unigene14442_All	1646	1.15	0.01	-6.84549	Down	0.848411	C2H2	zf-C2H2	PHD	show details
Unigene11146_All	1135	3.6	0.933333	-1.94753	Down	0.843841	ABI3VP1	B3	AP2,Auxin_resp	show details
CL9771.Contig3_All	1817	3.05667	0.396667	-2.94596	Down	0.869691	MYB	Myb_DNA-binding	ARID,Response_reg,SNF2_N	show details
CL18367.Contig7_All	2528	2.20667	0.01	-7.78572	Down	0.944768	ARF	Auxin_resp	-	show details
Unigene11972_All	790	2.40667	0.303333	-2.98806	Down	0.850795	bHLH	HLH	-	show details
CL7142.Contig4_All	2266	19.97	7.78	-1.35999	Down	0.844188	BBR/BPC	GAGA_bind	-	show details
CL6810.Contig1_All	1112	6.82	0.74	-3.20417	Down	0.904809	bHLH	HLH	-	show details
CL8750.Contig3_All	1245	43.29	20.7367	-1.06185	Down	0.817383	MADS	SRF-TF	-	show details
CL3766.Contig12_All	2517	6.60667	1.45667	-2.18125	Down	0.88104	C2C2-GATA	GATA	-	show details
CL9927.Contig2_All	1911	7.70333	3.02333	-1.34934	Down	0.831543	HB	Homeobox,KNOX1,KNOX2	-	show details
CL16221.Contig1_All	1278	2.78667	0.703333	-1.98626	Down	0.8258	MYB	Myb_DNA-binding	ARID,Response_reg,SNF2_N	show details
CL2672.Contig1_All	1516	3.42667	0.653333	-2.39091	Down	0.863353	ARR-B	G2-like,Myb_DNA-binding,Response_reg	CCT	show details
Unigene19688_All	1694	4.22333	1.31333	-1.68515	Down	0.840076	GRAS	GRAS	-	show details
Unigene1707_All	1033	2.83	0.346667	-3.02918	Down	0.866754	AP2-EREBP	AP2	-	show details
Unigene19027_All	1305	7.6	3.60667	-1.07533	Down	0.801938	MYB	Myb_DNA-binding	ARID,Response_reg,SNF2_N	show details
CL7941.Contig3_All	1935	1.61	0.01	-7.33092	Down	0.907405	bHLH	HLH	-	show details
Unigene7013_All	607	1.89333	0.346667	-2.44931	Down	0.806974	AP2-EREBP	AP2	-	show details
Unigene26678_All	1433	132.653	35.7133	-1.89313	Down	0.880326	MADS	SRF-TF	-	show details
Unigene18926_All	1280	2.56	0.543333	-2.23623	Down	0.83191	ABI3VP1	B3	AP2,Auxin_resp	show details
CL5046.Contig2_All	1316	3.83	1.39	-1.46226	Down	0.808387	HB	Homeobox,KNOX1,KNOX2	-	show details
CL17172.Contig2_All	1229	20.09	6.37667	-1.6556	Down	0.870428	WRKY	WRKY	-	show details
Unigene11763_All	998	6.29667	1.38	-2.18992	Down	0.880142	MADS	SRF-TF	-	show details
Unigene23261_All	1038	10.0767	3.36	-1.58449	Down	0.858574	LOB	DUF260	-	show details
Unigene23740_All	1369	21.85	2.18667	-3.32083	Down	0.914627	MYB	Myb_DNA-binding	ARID,Response_reg,SNF2_N	show details
Unigene34918_All	1120	19.5367	5.88333	-1.73148	Down	0.873123	LOB	DUF260	-	show details
Unigene14639_All	1621	3.09667	0.616667	-2.32815	Down	0.853944	AP2-EREBP	AP2	-	show details
CL18367.Contig9_All	2345	12.3267	0.906667	-3.76507	Down	0.918531	ARF	Auxin_resp	-	show details
CL19750.Contig1_All	2718	3.56333	1.26333	-1.49599	Down	0.805799	RWP-RK	RWP-RK	-	show details
CL2947.Contig4_All	1100	2.08667	0.343333	-2.60352	Down	0.825617	G2-like	G2-like	Response_reg	show details
CL15871.Contig2_All	1551	4.31	1.04333	-2.04649	Down	0.86237	MYB	Myb_DNA-binding	ARID,Response_reg,SNF2_N	show details
CL8367.Contig3_All	1036	25.8	0.483333	-5.73821	Down	0.974271	MYB	Myb_DNA-binding	ARID,Response_reg,SNF2_N	show details
CL8377.Contig6_All	1133	4.89	1.35	-1.85688	Down	0.855919	bHLH	HLH	-	show details
CL15829.Contig1_All	1479	18.07	0.466667	-5.27506	Down	0.962552	BSD	BSD	-	show details
Unigene30626_All	1369	2.06	0.19	-3.43857	Down	0.844945	ABI3VP1	B3	AP2,Auxin_resp	show details
Unigene35639_All	1117	43.13	20.5233	-1.07143	Down	0.81875	bHLH	HLH	-	show details
CL5909.Contig5_All	2545	13.2567	2.24333	-2.563	Down	0.899781	ARR-B	G2-like,Myb_DNA-binding,Response_reg	CCT	show details
CL3766.Contig13_All	3730	3.53333	0.5	-2.82103	Down	0.876705	C2C2-GATA	GATA	-	show details
Unigene14673_All	1757	18.9167	8.22	-1.20245	Down	0.82941	TAZ	zf-TAZ	PHD	show details
CL17229.Contig1_All	1447	5.07333	2.01333	-1.33335	Down	0.81346	WRKY	WRKY	-	show details
CL9743.Contig5_All	717	4.60667	0.896667	-2.36108	Down	0.877275	bHLH	HLH	-	show details
CL6759.Contig2_All	1037	8.33667	0.436667	-4.25487	Down	0.926677	CSD	CSD	-	show details
CL9915.Contig1_All	1564	6.14667	0.01	-9.26366	Down	0.991351	WRKY	WRKY	-	show details
CL12927.Contig7_All	2504	5.32333	1.13667	-2.22752	Down	0.876332	RWP-RK	RWP-RK	-	show details
CL18367.Contig3_All	1706	8.26333	1.47333	-2.48764	Down	0.893994	ARF	Auxin_resp	-	show details
Unigene31088_All	771	2.13333	0.29	-2.87898	Down	0.836282	MYB	Myb_DNA-binding	ARID,Response_reg,SNF2_N	show details
CL6308.Contig3_All	2008	1.05667	0.01	-6.72338	Down	0.830099	LIM	LIM	-	show details
Unigene22751_All	2196	4.04667	1.00333	-2.01193	Down	0.856393	GRAS	GRAS	-	show details
CL16478.Contig1_All	2184	99.6567	6.42333	-3.95557	Down	0.924392	Alfin-like	Alfin-like	DDT,Homeobox,JmjC,JmjN	show details
CL6548.Contig1_All	1567	3.66	1.31333	-1.47861	Down	0.806237	NAC	NAM	-	show details
CL3796.Contig3_All	1891	16.1933	6.56	-1.30363	Down	0.837485	C3H	zf-CCCH	PHD,SNF2_N,zf-C2H2	show details
CL3512.Contig6_All	2509	12.6333	3.32	-1.92798	Down	0.877885	bHLH	HLH	-	show details
CL15792.Contig3_All	2169	4.36333	0.936667	-2.21982	Down	0.868406	MYB	Myb_DNA-binding	ARID,Response_reg,SNF2_N	show details
Unigene8032_All	1118	5.81667	1.95	-1.57672	Down	0.845801	G2-like	G2-like	Response_reg	show details
CL12134.Contig3_All	1076	2.74667	0.05	-5.77961	Down	0.937828	C2C2-GATA	GATA	-	show details
CL8377.Contig5_All	806	6.25	2.54667	-1.29525	Down	0.819507	bHLH	HLH	-	show details
CL1239.Contig1_All	2956	8.91	1.40333	-2.66657	Down	0.899586	C3H	zf-CCCH	PHD,SNF2_N,zf-C2H2	show details
CL2872.Contig2_All	1125	4.1	1.27	-1.6908	Down	0.838536	TCP	TCP	-	show details
Unigene10975_All	682	1.83667	0.116667	-3.97663	Down	0.843581	Alfin-like	Alfin-like	DDT,Homeobox,JmjC,JmjN	show details
Unigene38874_All	1484	9.05333	4.16667	-1.11956	Down	0.81185	C3H	zf-CCCH	PHD,SNF2_N,zf-C2H2	show details
CL5392.Contig3_All	1417	9.69333	4.67667	-1.05151	Down	0.803955	Tify	tify	GATA	show details
Unigene19613_All	1144	14.86	7.28333	-1.02876	Down	0.805921	C2C2-GATA	GATA	-	show details
CL645.Contig2_All	2075	1.12333	0.01	-6.81164	Down	0.842615	bZIP	bZIP_1,bZIP_2,bZIP_Maf	HLH	show details
Unigene31585_All	1874	14.5967	6.79	-1.10416	Down	0.817428	C3H	zf-CCCH	PHD,SNF2_N,zf-C2H2	show details
Unigene20215_All	629	1.85	0.01	-7.53138	Down	0.925762	ABI3VP1	B3	AP2,Auxin_resp	show details
Unigene24045_All	646	9.84333	0.96	-3.35804	Down	0.911354	MADS	SRF-TF	-	show details
CL10127.Contig1_All	3026	16.45	4.82667	-1.76899	Down	0.873931	GRAS	GRAS	-	show details
CL19461.Contig2_All	1678	9.09667	4.17	-1.12529	Down	0.812968	MYB	Myb_DNA-binding	ARID,Response_reg,SNF2_N	show details
Unigene22863_All	1216	5.14333	0.816667	-2.65488	Down	0.888746	bHLH	HLH	-	show details
CL12927.Contig4_All	3732	6.48667	1.84667	-1.81255	Down	0.863599	RWP-RK	RWP-RK	-	show details
CL1948.Contig4_All	1981	20.3667	9.92333	-1.03731	Down	0.811203	AP2-EREBP	AP2	-	show details
CL8573.Contig1_All	1351	4.54667	1.71667	-1.4052	Down	0.815163	GeBP	DUF573	-	show details
CL2759.Contig4_All	1632	2.61667	0.18	-3.86166	Down	0.876911	C2C2-Dof	zf-Dof	-	show details
CL7311.Contig1_All	2548	6.16333	1.77	-1.79996	Down	0.86154	MYB	Myb_DNA-binding	ARID,Response_reg,SNF2_N	show details
CL6548.Contig4_All	1564	4.5	1.31	-1.78036	Down	0.848292	NAC	NAM	-	show details
Unigene591_All	1438	2.37667	0.306667	-2.9542	Down	0.849111	GRAS	GRAS	-	show details
CL4852.Contig2_All	1586	5.16333	0.656667	-2.97507	Down	0.894192	Tify	tify	GATA	show details
CL7515.Contig2_All	841	24.71	10.32	-1.25965	Down	0.835762	NAC	NAM	-	show details
Unigene39897_All	548	1.77333	0.213333	-3.05528	Down	0.817821	PLATZ	PLATZ	-	show details
Unigene1832_All	624	2.58667	0.42	-2.62263	Down	0.849326	MADS	SRF-TF	-	show details
CL14747.Contig1_All	2590	4.32	0.01	-8.75489	Down	0.983262	bHLH	HLH	-	show details
CL5566.Contig2_All	1629	13.7633	1.58	-3.12283	Down	0.909501	NAC	NAM	-	show details
CL17229.Contig2_All	1752	10.6	5.12333	-1.04891	Down	0.805774	WRKY	WRKY	-	show details
CL2953.Contig3_All	1189	4.32667	0.503333	-3.10367	Down	0.890813	MADS	SRF-TF	-	show details
Unigene35404_All	1364	10.1633	2.57	-1.98353	Down	0.878761	RWP-RK	RWP-RK	-	show details
CL12134.Contig1_All	3335	7.28	2.19	-1.73301	Down	0.862757	C2C2-GATA	GATA	-	show details
Unigene14895_All	1442	5.98667	2.63	-1.18669	Down	0.805706	C3H	zf-CCCH	PHD,SNF2_N,zf-C2H2	show details
CL8162.Contig1_All	1701	8.04667	3.83	-1.07105	Down	0.802554	C2H2	zf-C2H2	PHD	show details
Unigene19779_All	834	5.88667	0.613333	-3.26271	Down	0.902411	MYB	Myb_DNA-binding	ARID,Response_reg,SNF2_N	show details
Unigene30780_All	1038	2.91667	0.543333	-2.42441	Down	0.852453	bHLH	HLH	-	show details
CL8367.Contig1_All	956	28.66	5.22333	-2.456	Down	0.900199	MYB	Myb_DNA-binding	ARID,Response_reg,SNF2_N	show details
Unigene26946_All	2021	6.15667	2.66	-1.21072	Down	0.809268	WRKY	WRKY	-	show details
CL5392.Contig1_All	1017	16.6133	6.62333	-1.32671	Down	0.840361	Tify	tify	GATA	show details
Unigene11586_All	1272	7.36667	2.78333	-1.4042	Down	0.834644	MYB	Myb_DNA-binding	ARID,Response_reg,SNF2_N	show details
CL5909.Contig2_All	2366	3.80333	1.27667	-1.57488	Down	0.819869	ARR-B	G2-like,Myb_DNA-binding,Response_reg	CCT	show details
CL5686.Contig2_All	2166	9.88	4.05667	-1.28422	Down	0.829661	NAC	NAM	-	show details
Unigene1833_All	775	1.98667	0.386667	-2.36119	Down	0.809895	MYB	Myb_DNA-binding	ARID,Response_reg,SNF2_N	show details
CL2104.Contig2_All	2156	9.01667	3.61	-1.3206	Down	0.832308	C2H2	zf-C2H2	PHD	show details
Unigene27777_All	1077	14.6867	4.60667	-1.67271	Down	0.869349	ABI3VP1	B3	AP2,Auxin_resp	show details
Unigene1713_All	997	51.92	20.6833	-1.32782	Down	0.843296	LIM	LIM	-	show details
CL9516.Contig1_All	1255	10.2467	2.47667	-2.04868	Down	0.884241	ULT	ULT	-	show details
CL2990.Contig2_All	712	4.94667	1.33333	-1.89142	Down	0.857486	AP2-EREBP	AP2	-	show details
CL4588.Contig3_All	1235	26.0833	8.11333	-1.68476	Down	0.872058	MADS	SRF-TF	-	show details
CL4738.Contig3_All	1203	3.63667	1.06	-1.77855	Down	0.835859	bHLH	HLH	-	show details
Unigene15018_All	2092	14.26	4.44333	-1.68226	Down	0.869612	Trihelix	trihelix	-	show details
CL9806.Contig4_All	1679	4.77667	1.22333	-1.96519	Down	0.860263	ABI3VP1	B3	AP2,Auxin_resp	show details
CL10493.Contig2_All	3693	2.6	0.01	-8.02237	Down	0.958258	CSD	CSD	-	show details
CL7510.Contig2_All	650	8.21	1.27667	-2.685	Down	0.898719	MADS	SRF-TF	-	show details
CL11324.Contig2_All	767	2.48	0.15	-4.04731	Down	0.876566	WRKY	WRKY	-	show details
CL4736.Contig2_All	1334	18.3133	5.33	-1.78069	Down	0.874903	MYB	Myb_DNA-binding	ARID,Response_reg,SNF2_N	show details
Unigene14506_All	3851	2.51	0.29	-3.11356	Down	0.858031	GRAS	GRAS	-	show details
Unigene7213_All	1463	9.56	3.88	-1.30095	Down	0.831212	NAC	NAM	-	show details
Unigene19611_All	1303	13.4233	5.00667	-1.42282	Down	0.845795	LOB	DUF260	-	show details
CL3868.Contig4_All	2165	7.2	2.79333	-1.36601	Down	0.831441	AP2-EREBP	AP2	-	show details
Unigene14909_All	1026	9.91	1.67333	-2.56616	Down	0.897734	MADS	SRF-TF	-	show details
CL5259.Contig1_All	1206	48.1933	15.86	-1.60344	Down	0.866344	LIM	LIM	-	show details
CL6310.Contig4_All	2277	22.2333	6.58333	-1.75583	Down	0.874586	ABI3VP1	B3	AP2,Auxin_resp	show details
Unigene14306_All	489	2.72667	0.21	-3.69868	Down	0.877713	bHLH	HLH	-	show details
CL13709.Contig2_All	938	9.79333	2.64	-1.89126	Down	0.873917	MYB	Myb_DNA-binding	ARID,Response_reg,SNF2_N	show details
Unigene39537_All	1583	9.81333	2.17667	-2.17262	Down	0.887014	NAC	NAM	-	show details
Unigene32680_All	1542	6.92333	1.3	-2.41296	Down	0.890065	MYB	Myb_DNA-binding	ARID,Response_reg,SNF2_N	show details
Unigene23177_All	1053	14.5667	2.11	-2.78736	Down	0.904549	AP2-EREBP	AP2	-	show details
CL12557.Contig2_All	2497	7.10667	1.69667	-2.06647	Down	0.879653	GRAS	GRAS	-	show details
Unigene6698_All	1604	9.43667	4.07	-1.21325	Down	0.822196	G2-like	G2-like	Response_reg	show details
Unigene32164_All	1453	2.49333	0.463333	-2.42795	Down	0.838658	G2-like	G2-like	Response_reg	show details
CL2899.Contig3_All	1425	53.4433	23.9667	-1.15698	Down	0.827944	MADS	SRF-TF	-	show details
CL7883.Contig2_All	1569	8.42667	2.41	-1.80593	Down	0.869092	TCP	TCP	-	show details
Unigene31118_All	978	4.42	1.44667	-1.61131	Down	0.835748	ABI3VP1	B3	AP2,Auxin_resp	show details
CL5053.Contig1_All	2192	10.85	5	-1.1177	Down	0.815417	FHA	FHA	-	show details
Unigene19432_All	664	10.89	4.33	-1.33057	Down	0.836118	Tify	tify	GATA	show details
Unigene26459_All	2001	2.38333	0.396667	-2.58698	Down	0.84027	AP2-EREBP	AP2	-	show details
CL13195.Contig1_All	1427	11.3833	3.16	-1.84893	Down	0.874468	BES1	DUF822	-	show details
CL13933.Contig1_All	406	2.35333	0.09	-4.70864	Down	0.894686	MYB	Myb_DNA-binding	ARID,Response_reg,SNF2_N	show details
CL7060.Contig1_All	991	4.77333	0.723333	-2.72226	Down	0.887212	ABI3VP1	B3	AP2,Auxin_resp	show details
Unigene19491_All	744	1.84333	0.176667	-3.38322	Down	0.831187	ABI3VP1	B3	AP2,Auxin_resp	show details
CL11268.Contig1_All	1579	1.95	0.186667	-3.38494	Down	0.837686	ABI3VP1	B3	AP2,Auxin_resp	show details
CL843.Contig5_All	974	8.16333	0.146667	-5.79855	Down	0.971184	Trihelix	trihelix	-	show details
CL10610.Contig1_All	2853	6.92667	0.186667	-5.21363	Down	0.955555	MYB	Myb_DNA-binding	ARID,Response_reg,SNF2_N	show details
CL2854.Contig2_All	1054	4.37667	0.776667	-2.49447	Down	0.878038	MADS	SRF-TF	-	show details
CL16304.Contig2_All	2480	20.5333	8.11667	-1.33901	Down	0.8424	MYB	Myb_DNA-binding	ARID,Response_reg,SNF2_N	show details
Unigene20883_All	604	1.79	0.0833333	-4.42492	Down	0.854453	LOB	DUF260	-	show details
CL14797.Contig1_All	979	2.07333	0.383333	-2.43528	Down	0.818459	zf-HD	ZF-HD_dimer	-	show details
CL12863.Contig3_All	1145	10.1733	3.42333	-1.57132	Down	0.854631	ABI3VP1	B3	AP2,Auxin_resp	show details
CL19461.Contig1_All	1655	7.05333	0.823333	-3.09876	Down	0.903264	MYB	Myb_DNA-binding	ARID,Response_reg,SNF2_N	show details
CL10567.Contig3_All	1043	8.9	1.16667	-2.93141	Down	0.903507	G2-like	G2-like	Response_reg	show details
CL9771.Contig2_All	2481	2.21	0.436667	-2.33944	Down	0.821996	MYB	Myb_DNA-binding	ARID,Response_reg,SNF2_N	show details
Unigene28946_All	3097	17.4567	4.35667	-2.00248	Down	0.885393	RWP-RK	RWP-RK	-	show details
CL4808.Contig4_All	2908	5.83333	2.04667	-1.51104	Down	0.835147	GeBP	DUF573	-	show details
CL2938.Contig1_All	2039	22.5133	11.1833	-1.00943	Down	0.80417	WRKY	WRKY	-	show details
Unigene19785_All	918	5.30667	0.673333	-2.97841	Down	0.894934	MADS	SRF-TF	-	show details
Unigene27772_All	1265	5.03	1.23333	-2.028	Down	0.867861	MADS	SRF-TF	-	show details
CL11316.Contig1_All	2120	20.5433	6.49667	-1.6609	Down	0.870502	bZIP	bZIP_1,bZIP_2,bZIP_Maf	HLH	show details
Unigene23832_All	1227	5.16667	1.61667	-1.67621	Down	0.849558	MADS	SRF-TF	-	show details
CL19172.Contig1_All	715	9.38667	1.42667	-2.71796	Down	0.900643	SBP	SBP	-	show details
Unigene20828_All	1264	10.38	1.69333	-2.61587	Down	0.900307	MYB	Myb_DNA-binding	ARID,Response_reg,SNF2_N	show details

## Sheet: CN_RF-VS-MC_RF-up
GeneID	geneLength	Means-CN_RF	Means-MC_RF	log2Ratio(MC_RF/CN_RF)	Up-Down-Regulation(MC_RF/CN_RF)	Probability	TF_family	Included_domain	Excluded_domain	PlntfDB_link
CL2420.Contig2_All	2632	4.64333	11.6967	1.33286	Up	0.837062	ARF	Auxin_resp	-	show details
Unigene24918_All	896	3.47667	7.93667	1.19083	Up	0.815985	AP2-EREBP	AP2	-	show details
CL17100.Contig1_All	1465	0.77	4.00667	2.37947	Up	0.871781	zf-HD	ZF-HD_dimer	-	show details
CL2558.Contig2_All	2719	2.28	5.22667	1.19686	Up	0.800289	MYB	Myb_DNA-binding	ARID,Response_reg,SNF2_N	show details
CL9806.Contig3_All	2546	0.673333	4.44	2.72117	Up	0.884667	ABI3VP1	B3	AP2,Auxin_resp	show details
CL1959.Contig4_All	2688	3.12667	6.77	1.11453	Up	0.801608	TCP	TCP	-	show details
Unigene31606_All	1256	26	58.9367	1.18065	Up	0.829986	AP2-EREBP	AP2	-	show details
CL1382.Contig2_All	2169	1.09	6.3	2.53102	Up	0.890167	mTERF	mTERF	-	show details
Unigene6683_All	1984	0.936667	2.96667	1.66324	Up	0.811367	GRAS	GRAS	-	show details
CL5909.Contig3_All	2414	1.63	6.92	2.0859	Up	0.879747	ARR-B	G2-like,Myb_DNA-binding,Response_reg	CCT	show details
CL1458.Contig2_All	2538	3.62	34.5567	3.2549	Up	0.913396	C3H	zf-CCCH	PHD,SNF2_N,zf-C2H2	show details
CL19944.Contig5_All	2694	2.11	8.96	2.08626	Up	0.884023	RWP-RK	RWP-RK	-	show details
CL9408.Contig1_All	1299	4.51333	9.84333	1.12495	Up	0.813745	bHLH	HLH	-	show details
CL2519.Contig3_All	2039	1.46333	17.16	3.55172	Up	0.916189	bZIP	bZIP_1,bZIP_2,bZIP_Maf	HLH	show details
Unigene1050_All	1232	1.68333	6.13333	1.86535	Up	0.864486	NAC	NAM	-	show details
Unigene34645_All	1111	3.80333	8.69	1.19209	Up	0.818355	MYB	Myb_DNA-binding	ARID,Response_reg,SNF2_N	show details
CL847.Contig1_All	1213	8.07	34.74	2.10596	Up	0.890912	PLATZ	PLATZ	-	show details
CL4124.Contig1_All	2704	1.16667	26.14	4.48579	Up	0.937535	ARF	Auxin_resp	-	show details
CL5714.Contig3_All	1279	1.43667	14.4267	3.32794	Up	0.913602	PLATZ	PLATZ	-	show details
CL1259.Contig5_All	1876	1.15333	7.21	2.64419	Up	0.896279	C3H	zf-CCCH	PHD,SNF2_N,zf-C2H2	show details
CL4334.Contig2_All	2645	1.76667	8.52333	2.27039	Up	0.887743	EIL	EIN3	-	show details
CL10077.Contig3_All	1322	0.05	6.78	7.08321	Up	0.98958	CSD	CSD	-	show details
CL3939.Contig1_All	1586	3.33	20.83	2.64507	Up	0.90414	WRKY	WRKY	-	show details
CL19154.Contig1_All	2298	7.08333	34.1433	2.2691	Up	0.894466	Trihelix	trihelix	-	show details
CL5601.Contig4_All	1477	1.28	3.87333	1.59743	Up	0.826289	mTERF	mTERF	-	show details
Unigene19623_All	1205	3.44	7.4	1.10512	Up	0.804661	OFP	Ovate	-	show details
CL19944.Contig3_All	3012	2.14333	12.1967	2.50856	Up	0.898211	RWP-RK	RWP-RK	-	show details
CL6580.Contig2_All	955	1.75667	4.77667	1.44316	Up	0.820659	MYB	Myb_DNA-binding	ARID,Response_reg,SNF2_N	show details
CL10610.Contig4_All	2835	0.183333	7.13	5.28136	Up	0.956764	MYB	Myb_DNA-binding	ARID,Response_reg,SNF2_N	show details
CL14312.Contig1_All	1054	1	3.86333	1.94985	Up	0.848281	C2C2-Dof	zf-Dof	-	show details
CL1719.Contig1_All	1287	18.4567	74.72	2.01735	Up	0.887949	WRKY	WRKY	-	show details
Unigene14222_All	1574	2.20333	6.2	1.49258	Up	0.835779	RWP-RK	RWP-RK	-	show details
CL19254.Contig2_All	2165	0.58	2.67667	2.20631	Up	0.83511	RWP-RK	RWP-RK	-	show details
CL2913.Contig4_All	1321	0.99	3.91667	1.98413	Up	0.851402	NAC	NAM	-	show details
CL4726.Contig8_All	1351	0.366667	70.2933	7.58277	Up	0.998819	AP2-EREBP	AP2	-	show details
CL17314.Contig3_All	1619	0.48	7.82	4.02606	Up	0.920093	HSF	HSF_DNA-bind	-	show details
Unigene10326_All	4218	9.06333	30.1067	1.73197	Up	0.874086	ARF	Auxin_resp	-	show details
CL10756.Contig10_All	355	0.913333	3.13667	1.78002	Up	0.824105	NAC	NAM	-	show details
CL8541.Contig3_All	1309	3.97333	16.4267	2.04762	Up	0.887644	MYB	Myb_DNA-binding	ARID,Response_reg,SNF2_N	show details
CL10247.Contig8_All	4390	1.77667	7.01333	1.98093	Up	0.873021	C2C2-GATA	GATA	-	show details
Unigene8015_All	1055	4.78667	12.3667	1.36936	Up	0.841355	AP2-EREBP	AP2	-	show details
CL5909.Contig4_All	2317	0.396667	4.99	3.65304	Up	0.904397	ARR-B	G2-like,Myb_DNA-binding,Response_reg	CCT	show details
CL9739.Contig2_All	1901	4.91	10.7967	1.13679	Up	0.817473	WRKY	WRKY	-	show details
CL582.Contig2_All	2106	3.21	8.91667	1.47393	Up	0.843649	MYB	Myb_DNA-binding	ARID,Response_reg,SNF2_N	show details
Unigene36051_All	838	4.57	10.37	1.18215	Up	0.82088	AP2-EREBP	AP2	-	show details
Unigene10933_All	1160	3.94	9.04	1.19813	Up	0.820332	MYB	Myb_DNA-binding	ARID,Response_reg,SNF2_N	show details
CL4726.Contig12_All	1501	15.3867	52.4267	1.76862	Up	0.876069	AP2-EREBP	AP2	-	show details
CL17532.Contig4_All	1426	3.6	11.3867	1.66128	Up	0.866675	SRS	DUF702	-	show details
CL7801.Contig2_All	1308	50.8667	105.517	1.05268	Up	0.816016	NAC	NAM	-	show details
CL8473.Contig4_All	966	15.2967	66.2067	2.11376	Up	0.891237	AP2-EREBP	AP2	-	show details
CL15480.Contig2_All	669	3.75333	10.3267	1.46013	Up	0.845369	AP2-EREBP	AP2	-	show details
CL17172.Contig1_All	1498	25.4033	58.79	1.21055	Up	0.83265	WRKY	WRKY	-	show details
Unigene35154_All	858	0.626667	3.38333	2.43268	Up	0.863672	WRKY	WRKY	-	show details
CL4401.Contig1_All	951	6.66	19.3467	1.53849	Up	0.856817	MYB	Myb_DNA-binding	ARID,Response_reg,SNF2_N	show details
CL17562.Contig1_All	1289	15.47	46.15	1.57686	Up	0.865423	MYB	Myb_DNA-binding	ARID,Response_reg,SNF2_N	show details
CL9945.Contig3_All	1524	15.3033	63.0967	2.04372	Up	0.889178	WRKY	WRKY	-	show details
CL8162.Contig2_All	1694	0.793333	4.62333	2.54293	Up	0.881402	C2H2	zf-C2H2	PHD	show details
CL3203.Contig3_All	1326	0.853333	3.61667	2.08348	Up	0.854097	AP2-EREBP	AP2	-	show details
Unigene39557_All	1319	19.3967	78.6267	2.01921	Up	0.887969	AP2-EREBP	AP2	-	show details
CL80.Contig4_All	3021	0.45	6.43	3.83682	Up	0.913658	FAR1	FAR1	-	show details
CL17510.Contig2_All	1748	4.51333	13.3433	1.56385	Up	0.856837	G2-like	G2-like	Response_reg	show details
CL16756.Contig1_All	1772	1.1	15.0833	3.77738	Up	0.919392	ARF	Auxin_resp	-	show details
CL8703.Contig2_All	2348	4.23667	8.99667	1.08646	Up	0.808308	GRAS	GRAS	-	show details
CL10756.Contig5_All	1344	2.31	29.76	3.68741	Up	0.918779	NAC	NAM	-	show details
CL8447.Contig4_All	995	0.583333	3.14667	2.43143	Up	0.858585	AP2-EREBP	AP2	-	show details
CL7458.Contig2_All	787	4.86667	12	1.30203	Up	0.834579	AP2-EREBP	AP2	-	show details
CL12956.Contig2_All	2067	1.86333	4.65333	1.32038	Up	0.807791	bHLH	HLH	-	show details
CL11364.Contig2_All	992	1.96	6.22667	1.66761	Up	0.855837	AP2-EREBP	AP2	-	show details
CL7774.Contig3_All	3294	7.22333	23.12	1.6784	Up	0.871745	CAMTA	CG-1,IQ	-	show details
CL10756.Contig4_All	1295	7.43667	17.8233	1.26104	Up	0.834297	NAC	NAM	-	show details
CL14996.Contig2_All	937	0.966667	5.19	2.42464	Up	0.883105	NAC	NAM	-	show details
CL1449.Contig1_All	1367	6.05	13.9133	1.20146	Up	0.826927	C3H	zf-CCCH	PHD,SNF2_N,zf-C2H2	show details
CL4955.Contig3_All	3929	4.32333	30.63	2.82473	Up	0.907701	ARF	Auxin_resp	-	show details
CL9010.Contig1_All	2020	6.09667	15.6367	1.35884	Up	0.842759	bHLH	HLH	-	show details
CL8227.Contig5_All	4734	2.33	9.86	2.08126	Up	0.884921	C3H	zf-CCCH	PHD,SNF2_N,zf-C2H2	show details
CL8473.Contig1_All	458	1.69	6.94667	2.0393	Up	0.877981	AP2-EREBP	AP2	-	show details
CL9743.Contig6_All	950	10.5967	26.02	1.29601	Up	0.839691	bHLH	HLH	-	show details
CL5964.Contig3_All	2405	0.81	2.76	1.76867	Up	0.811423	FAR1	FAR1	-	show details
CL5038.Contig3_All	2298	0.02	1.16	5.85798	Up	0.832226	FAR1	FAR1	-	show details
CL12399.Contig2_All	1981	1.70333	8.88667	2.38328	Up	0.893271	GRAS	GRAS	-	show details
CL12815.Contig2_All	2535	2.69667	15.3567	2.50962	Up	0.899468	MYB	Myb_DNA-binding	ARID,Response_reg,SNF2_N	show details
CL4808.Contig5_All	2583	1.02333	5.49667	2.42528	Up	0.885003	GeBP	DUF573	-	show details
CL14065.Contig2_All	4104	1.17	6.42333	2.45681	Up	0.889328	VARL	VARL	-	show details
CL1449.Contig2_All	1300	1.39667	6.36	2.18704	Up	0.880323	C3H	zf-CCCH	PHD,SNF2_N,zf-C2H2	show details
CL17743.Contig2_All	1441	1.66333	22.73	3.77245	Up	0.920279	C2C2-GATA	GATA	-	show details
Unigene30691_All	1334	2.01667	5.56667	1.46484	Up	0.829594	WRKY	WRKY	-	show details
CL2938.Contig4_All	1770	10.8433	32.6067	1.58836	Up	0.86524	WRKY	WRKY	-	show details
CL1351.Contig4_All	1953	0.7	9.63333	3.78261	Up	0.916904	SBP	SBP	-	show details
CL18483.Contig3_All	2161	1.6	5.93667	1.89158	Up	0.864096	ARF	Auxin_resp	-	show details
CL4974.Contig5_All	3031	0.846667	9.57333	3.49916	Up	0.913029	ARF	Auxin_resp	-	show details
CL19603.Contig1_All	1154	13.86	27.9833	1.01364	Up	0.805054	MYB	Myb_DNA-binding	ARID,Response_reg,SNF2_N	show details
CL5610.Contig2_All	1226	1	4.08333	2.02975	Up	0.858255	HSF	HSF_DNA-bind	-	show details
CL19552.Contig3_All	1647	12.7267	33.86	1.41173	Up	0.848953	GeBP	DUF573	-	show details
CL4441.Contig1_All	4256	4.61333	28.51	2.62759	Up	0.90434	FHA	FHA	-	show details
CL12557.Contig6_All	2616	1.70333	9.00667	2.40263	Up	0.893858	GRAS	GRAS	-	show details
Unigene35771_All	940	1.08333	3.33333	1.62149	Up	0.81764	MYB	Myb_DNA-binding	ARID,Response_reg,SNF2_N	show details
Unigene6706_All	2081	10.69	22.16	1.0517	Up	0.813728	GRAS	GRAS	-	show details
CL12233.Contig1_All	1770	5.07333	14.0667	1.47127	Up	0.849405	C3H	zf-CCCH	PHD,SNF2_N,zf-C2H2	show details
CL2913.Contig1_All	1920	0.82	6.92333	3.07777	Up	0.902787	NAC	NAM	-	show details
CL4974.Contig6_All	3176	18.6933	44.8733	1.26333	Up	0.836791	ARF	Auxin_resp	-	show details
CL14798.Contig3_All	2314	25.4367	57.2833	1.17121	Up	0.828967	C3H	zf-CCCH	PHD,SNF2_N,zf-C2H2	show details
CL4256.Contig5_All	849	1.74333	7.45333	2.09604	Up	0.881399	Alfin-like	Alfin-like	DDT,Homeobox,JmjC,JmjN	show details
CL11563.Contig3_All	1589	3.48333	8.42	1.27335	Up	0.825515	TUB	Tub	-	show details
CL4743.Contig5_All	1384	2.99333	7.97333	1.41343	Up	0.837163	DBP	DNC,PP2C	-	show details
CL3029.Contig1_All	1836	3.09	7.16667	1.2137	Up	0.814988	C2H2	zf-C2H2	PHD	show details
CL139.Contig3_All	1309	4.59333	14.2333	1.63166	Up	0.86642	C2C2-Dof	zf-Dof	-	show details
CL19875.Contig1_All	1983	25.73	79.5967	1.62926	Up	0.869818	bHLH	HLH	-	show details
CL1259.Contig4_All	1953	1.85667	7.67667	2.04777	Up	0.880244	C3H	zf-CCCH	PHD,SNF2_N,zf-C2H2	show details
Unigene39091_All	2037	9.62667	19.8033	1.04064	Up	0.811005	TCP	TCP	-	show details
CL3893.Contig5_All	2172	4.31333	9.29667	1.10791	Up	0.811192	C3H	zf-CCCH	PHD,SNF2_N,zf-C2H2	show details
Unigene24282_All	684	1.62667	4.63333	1.51013	Up	0.824642	AP2-EREBP	AP2	-	show details
Unigene10983_All	1492	0.79	2.70667	1.77659	Up	0.810288	S1Fa-like	S1FA	-	show details
CL11348.Contig1_All	1387	2.79	9.88333	1.82473	Up	0.871736	HSF	HSF_DNA-bind	-	show details
CL3203.Contig2_All	1306	0.763333	2.76333	1.85602	Up	0.817061	AP2-EREBP	AP2	-	show details
CL8345.Contig1_All	2042	2.79	34.4533	3.62631	Up	0.918771	AP2-EREBP	AP2	-	show details
Unigene11025_All	866	6.25333	22.41	1.84145	Up	0.877769	AP2-EREBP	AP2	-	show details
CL4669.Contig2_All	1525	9.37	22.47	1.26188	Up	0.835426	bHLH	HLH	-	show details
Unigene14870_All	1556	1.77667	4.42333	1.31596	Up	0.804384	HSF	HSF_DNA-bind	-	show details
CL5545.Contig3_All	1369	2.99667	8.01333	1.41904	Up	0.838101	WRKY	WRKY	-	show details
CL4441.Contig3_All	4223	14.01	30.0133	1.09915	Up	0.821558	FHA	FHA	-	show details
Unigene26949_All	1993	6.72333	27.54	2.03428	Up	0.887935	WRKY	WRKY	-	show details
CL11702.Contig2_All	2146	5.98333	14.0733	1.23394	Up	0.829599	ABI3VP1	B3	AP2,Auxin_resp	show details
CL7515.Contig1_All	1316	14.41	39.9967	1.47281	Up	0.852919	NAC	NAM	-	show details
CL4467.Contig2_All	3980	27.9133	69.0667	1.30704	Up	0.841722	SBP	SBP	-	show details
CL10610.Contig2_All	2817	0.01	7.31	9.51373	Up	0.993735	MYB	Myb_DNA-binding	ARID,Response_reg,SNF2_N	show details
CL12732.Contig7_All	2565	2.83	19.16	2.75922	Up	0.905035	AP2-EREBP	AP2	-	show details
CL10848.Contig1_All	2178	2.62	7.45	1.50767	Up	0.842592	GRAS	GRAS	-	show details
CL7695.Contig1_All	3134	2.73667	6.13667	1.16504	Up	0.804356	RWP-RK	RWP-RK	-	show details
CL9748.Contig2_All	1301	1.43333	5.40333	1.91448	Up	0.861726	TCP	TCP	-	show details
CL17742.Contig1_All	836	1.69667	4.64	1.45142	Up	0.819801	C2C2-Dof	zf-Dof	-	show details
CL4726.Contig10_All	1497	18.94	51.4667	1.4422	Up	0.851303	AP2-EREBP	AP2	-	show details
CL928.Contig1_All	1573	12.48	27.0833	1.11779	Up	0.823185	BES1	DUF822	-	show details
CL10610.Contig3_All	2787	5.13333	16.4067	1.67631	Up	0.870496	MYB	Myb_DNA-binding	ARID,Response_reg,SNF2_N	show details
CL7438.Contig1_All	3028	1.09667	7.04	2.68245	Up	0.896398	C3H	zf-CCCH	PHD,SNF2_N,zf-C2H2	show details
CL3719.Contig2_All	2485	74.71	185.03	1.30839	Up	0.841912	EIL	EIN3	-	show details
CL1948.Contig2_All	1848	1.63	11.5833	2.82911	Up	0.904922	AP2-EREBP	AP2	-	show details
Unigene7062_All	1395	3.36333	7.5	1.157	Up	0.810841	AP2-EREBP	AP2	-	show details
Unigene29682_All	1452	3.52667	11.79	1.74119	Up	0.870426	BSD	BSD	-	show details
CL8473.Contig6_All	1000	19.0233	51.94	1.44908	Up	0.851879	AP2-EREBP	AP2	-	show details
CL10465.Contig1_All	3264	1.49333	8.11333	2.44176	Up	0.893101	FHA	FHA	-	show details
CL13672.Contig4_All	1489	13.28	28.3667	1.09494	Up	0.820352	GeBP	DUF573	-	show details
CL14591.Contig1_All	1014	1.14333	3.33667	1.54516	Up	0.806638	MYB	Myb_DNA-binding	ARID,Response_reg,SNF2_N	show details
CL19055.Contig1_All	961	105.94	213.03	1.00781	Up	0.806607	MYB	Myb_DNA-binding	ARID,Response_reg,SNF2_N	show details
CL4183.Contig2_All	3378	2.6	11.0133	2.08267	Up	0.88604	C3H	zf-CCCH	PHD,SNF2_N,zf-C2H2	show details
CL2872.Contig7_All	1255	2.4	6.43	1.42178	Up	0.831907	TCP	TCP	-	show details
CL15385.Contig2_All	998	3.79667	13.1767	1.79518	Up	0.873716	MYB	Myb_DNA-binding	ARID,Response_reg,SNF2_N	show details
CL5424.Contig1_All	2500	10.6867	24.0333	1.16922	Up	0.827537	C3H	zf-CCCH	PHD,SNF2_N,zf-C2H2	show details
CL3763.Contig4_All	1985	0.283333	4.60333	4.02211	Up	0.909679	ABI3VP1	B3	AP2,Auxin_resp	show details
CL5610.Contig4_All	1676	0.81	3.82333	2.23884	Up	0.862339	HSF	HSF_DNA-bind	-	show details
CL80.Contig3_All	2884	1.60333	4.49	1.48564	Up	0.821159	FAR1	FAR1	-	show details
Unigene15233_All	1491	2.53	8.66	1.77523	Up	0.868211	bHLH	HLH	-	show details
CL12557.Contig5_All	2827	2.88333	10.9367	1.92336	Up	0.876123	GRAS	GRAS	-	show details
Unigene26653_All	1741	0.493333	2.26	2.19569	Up	0.816956	C2C2-Dof	zf-Dof	-	show details
CL1959.Contig1_All	2565	0.776667	3.06	1.97816	Up	0.833768	TCP	TCP	-	show details
Unigene7560_All	1334	44.81	98.8167	1.14093	Up	0.826467	AP2-EREBP	AP2	-	show details
CL18047.Contig1_All	3475	11.51	30.4967	1.40576	Up	0.848787	SBP	SBP	-	show details
CL12373.Contig2_All	1077	0.946667	7.54667	2.99491	Up	0.901973	C3H	zf-CCCH	PHD,SNF2_N,zf-C2H2	show details
CL3687.Contig2_All	2288	1.23667	5.29333	2.09772	Up	0.872764	GRAS	GRAS	-	show details
CL13708.Contig1_All	1734	9.72667	20.54	1.07842	Up	0.817858	BSD	BSD	-	show details
Unigene10699_All	2115	3.85	10.42	1.43642	Up	0.844129	LIM	LIM	-	show details
CL1480.Contig5_All	3046	8.33333	50.98	2.61297	Up	0.904366	ARF	Auxin_resp	-	show details
CL9010.Contig6_All	1953	6.03	24.7033	2.03448	Up	0.887771	bHLH	HLH	-	show details
Unigene10923_All	1559	2.32333	5.52667	1.25021	Up	0.808471	TCP	TCP	-	show details
CL6693.Contig4_All	1148	0.24	5.33667	4.47483	Up	0.925911	MYB	Myb_DNA-binding	ARID,Response_reg,SNF2_N	show details
CL1382.Contig1_All	1975	0.84	6.54667	2.9623	Up	0.899392	mTERF	mTERF	-	show details
CL2678.Contig1_All	1388	2.19667	7.36	1.74439	Up	0.863503	bHLH	HLH	-	show details
CL145.Contig4_All	650	2.94667	10.02	1.76573	Up	0.869742	C2C2-YABBY	YABBY	-	show details

## Sheet: MC_DF-VS-MC_RF-down
Unigene	Length	MC_DF-Expression	MC_RF-Expression	log2FoldChange(MC_RF/MC_DF)	Probability	Up/Down-Regulation(MC_RF/MC_DF)	TF_family	Included_domain	Excluded_domain	PlntfDB_link
CL12298.Contig4_All	1994	2.97333	0.793333	-1.90608	0.801082	Down	GRAS	GRAS	-	show details
CL7234.Contig1_All	2183	2.21667	0.153333	-3.85365	0.841054	Down	bHLH	HLH	-	show details
Unigene24798_All	1935	18.6567	5.77667	-1.69138	0.826322	Down	MYB	Myb_DNA-binding	ARID,Response_reg,SNF2_N	show details
Unigene14044_All	1391	14.2733	2.21333	-2.68903	0.861164	Down	HB	Homeobox,KNOX1,KNOX2	-	show details
Unigene26619_All	479	2.10667	0.01	-7.71882	0.961944	Down	MYB	Myb_DNA-binding	ARID,Response_reg,SNF2_N	show details
Unigene11611_All	682	1.63333	0.116667	-3.80735	0.81436	Down	Alfin-like	Alfin-like	DDT,Homeobox,JmjC,JmjN	show details
Unigene11825_All	1029	2.96667	0.123333	-4.58821	0.885493	Down	MADS	SRF-TF	-	show details
CL7262.Contig3_All	1255	15.2933	4.18	-1.87133	0.832812	Down	MYB	Myb_DNA-binding	ARID,Response_reg,SNF2_N	show details
Unigene14188_All	998	5.76333	1.38	-2.06224	0.83719	Down	MADS	SRF-TF	-	show details
Unigene29201_All	1052	8.81	2.91333	-1.59647	0.815666	Down	PLATZ	PLATZ	-	show details
Unigene21866_All	1236	13.7733	3.84667	-1.8402	0.831489	Down	SBP	SBP	-	show details
Unigene36174_All	1364	10.0267	2.57	-1.964	0.834098	Down	RWP-RK	RWP-RK	-	show details
CL3433.Contig1_All	1433	155.863	35.7133	-2.12575	0.847636	Down	MADS	SRF-TF	-	show details
Unigene33042_All	513	3.35667	0.29	-3.5329	0.855856	Down	LOB	DUF260	-	show details
CL13837.Contig2_All	530	4.38333	0.503333	-3.12244	0.85705	Down	MADS	SRF-TF	-	show details
CL8589.Contig3_All	2126	2.46667	0.45	-2.45457	0.817633	Down	SBP	SBP	-	show details
CL12036.Contig1_All	1206	109.973	15.86	-2.79369	0.863403	Down	LIM	LIM	-	show details
Unigene29378_All	1560	2.13333	0.0633333	-5.074	0.900642	Down	MYB	Myb_DNA-binding	ARID,Response_reg,SNF2_N	show details
CL1806.Contig1_All	1162	1.90667	0.216667	-3.1375	0.814403	Down	ARR-B	G2-like,Myb_DNA-binding,Response_reg	CCT	show details
Unigene21761_All	727	22.28	4.82333	-2.20765	0.848835	Down	bHLH	HLH	-	show details
CL13167.Contig2_All	859	6.03667	1.67667	-1.84816	0.824456	Down	C2C2-YABBY	YABBY	-	show details
CL2231.Contig4_All	1722	3.97333	0.0366667	-6.75974	0.981192	Down	C3H	zf-CCCH	PHD,SNF2_N,zf-C2H2	show details
Unigene14223_All	712	8.12667	1.33333	-2.60763	0.857587	Down	AP2-EREBP	AP2	-	show details
CL13119.Contig3_All	1237	60.0467	20.6267	-1.54157	0.808447	Down	C2C2-YABBY	YABBY	-	show details
CL3359.Contig1_All	1052	5.43333	1.31667	-2.04495	0.835254	Down	MADS	SRF-TF	-	show details
Unigene11137_All	1212	2.59667	0.206667	-3.65128	0.846525	Down	bHLH	HLH	-	show details
Unigene7967_All	1131	1.66333	0.11	-3.9185	0.818402	Down	MADS	SRF-TF	-	show details
Unigene15401_All	1114	2.13	0.39	-2.44931	0.80598	Down	MYB	Myb_DNA-binding	ARID,Response_reg,SNF2_N	show details
Unigene21307_All	1226	5.9	1.98667	-1.57037	0.802135	Down	OFP	Ovate	-	show details
CL14458.Contig2_All	1478	5.27333	1.24667	-2.08064	0.835976	Down	bHLH	HLH	-	show details
Unigene11017_All	1184	1.19333	0.0433333	-4.78338	0.817184	Down	C2C2-GATA	GATA	-	show details
CL9497.Contig2_All	1537	3.04667	0.69	-2.14256	0.818076	Down	bHLH	HLH	-	show details
CL13034.Contig3_All	462	2.56667	0.293333	-3.12928	0.836291	Down	MYB	Myb_DNA-binding	ARID,Response_reg,SNF2_N	show details
Unigene33830_All	631	1.93667	0.183333	-3.40103	0.821139	Down	AP2-EREBP	AP2	-	show details
CL9758.Contig1_All	1073	2.36	0.21	-3.49033	0.838441	Down	bHLH	HLH	-	show details
CL10779.Contig2_All	1629	12.3933	1.58	-2.97157	0.86469	Down	NAC	NAM	-	show details
CL14387.Contig2_All	680	7.11	0.926667	-2.93973	0.861296	Down	NAC	NAM	-	show details
Unigene17639_All	1172	5.59333	1.12667	-2.31165	0.843591	Down	bHLH	HLH	-	show details
Unigene30154_All	595	1.70667	0.01	-7.41504	0.944277	Down	LOB	DUF260	-	show details
CL5157.Contig1_All	1096	2.47667	0.386667	-2.67924	0.825006	Down	bHLH	HLH	-	show details
Unigene31656_All	775	2.62333	0.386667	-2.76224	0.829948	Down	MYB	Myb_DNA-binding	ARID,Response_reg,SNF2_N	show details
CL6020.Contig5_All	831	4.05667	1.27667	-1.66791	0.804917	Down	ABI3VP1	B3	AP2,Auxin_resp	show details
Unigene24988_All	1897	6.03667	1.84	-1.71405	0.818257	Down	BES1	DUF822	-	show details
Unigene2506_All	231	1.11333	0.01	-6.79874	0.884072	Down	ABI3VP1	B3	AP2,Auxin_resp	show details
CL13268.Contig2_All	1496	3.62333	0.233333	-3.95685	0.866551	Down	MADS	SRF-TF	-	show details
Unigene30250_All	838	0.963333	0.01	-6.58996	0.854595	Down	LOB	DUF260	-	show details
Unigene37276_All	816	2.14	0.0266667	-6.32643	0.945649	Down	LOB	DUF260	-	show details
Unigene10072_All	1264	5.90667	1.23333	-2.25978	0.842186	Down	MYB	Myb_DNA-binding	ARID,Response_reg,SNF2_N	show details
Unigene21530_All	993	7.59	1.92667	-1.97799	0.83356	Down	OFP	Ovate	-	show details
Unigene35004_All	959	1.75333	0.163333	-3.42421	0.812102	Down	C2H2	zf-C2H2	PHD	show details
CL8803.Contig1_All	717	6.37333	0.896667	-2.8294	0.859202	Down	bHLH	HLH	-	show details
Unigene33431_All	1066	2.28	0.0733333	-4.95842	0.903175	Down	ABI3VP1	B3	AP2,Auxin_resp	show details
CL13287.Contig2_All	788	7.51	0.85	-3.14328	0.864736	Down	AP2-EREBP	AP2	-	show details
Unigene36346_All	1077	15.1	4.60667	-1.71275	0.82649	Down	ABI3VP1	B3	AP2,Auxin_resp	show details
Unigene35791_All	1023	5.84667	1.46667	-1.99507	0.833442	Down	AP2-EREBP	AP2	-	show details
CL5166.Contig4_All	1746	20.3367	6.14333	-1.72699	0.827965	Down	TAZ	zf-TAZ	PHD	show details
CL2673.Contig3_All	1160	7.71333	1.68667	-2.19318	0.844119	Down	ULT	ULT	-	show details
Unigene21860_All	1686	15.5533	4.91333	-1.66245	0.824819	Down	C3H	zf-CCCH	PHD,SNF2_N,zf-C2H2	show details
CL12758.Contig2_All	1102	3.07667	0.0333333	-6.52826	0.969907	Down	MADS	SRF-TF	-	show details
CL15411.Contig1_All	623	2.63333	0.143333	-4.19944	0.86089	Down	AP2-EREBP	AP2	-	show details
CL7999.Contig3_All	1428	2.04667	0.01	-7.67713	0.959805	Down	HB	Homeobox,KNOX1,KNOX2	-	show details
Unigene8021_All	1157	2.45333	0.0933333	-4.71621	0.884492	Down	LIM	LIM	-	show details
Unigene1236_All	896	11.2533	4.01667	-1.48628	0.801835	Down	OFP	Ovate	-	show details
Unigene11382_All	1224	2.71	0.176667	-3.93919	0.855171	Down	zf-HD	ZF-HD_dimer	-	show details
Unigene19396_All	569	1.21667	0.01	-6.92679	0.900898	Down	GRAS	GRAS	-	show details
Unigene11788_All	1025	2.83667	0.01	-8.14805	0.978243	Down	CSD	CSD	-	show details
CL3093.Contig2_All	1998	20.6167	1.88667	-3.4499	0.872176	Down	LIM	LIM	-	show details
Unigene18666_All	918	5.36	0.673333	-2.99284	0.858392	Down	MADS	SRF-TF	-	show details
Unigene28166_All	2196	5.06333	1.00333	-2.33529	0.844451	Down	GRAS	GRAS	-	show details
CL13604.Contig2_All	1419	2.77333	0.226667	-3.61298	0.849811	Down	NAC	NAM	-	show details
CL14236.Contig1_All	1033	4.33	0.923333	-2.22944	0.834689	Down	bHLH	HLH	-	show details
Unigene2576_All	1256	2.46667	0.37	-2.73697	0.825713	Down	bHLH	HLH	-	show details
CL15317.Contig1_All	834	29.34	9.97667	-1.55624	0.811468	Down	Tify	tify	GATA	show details
CL3433.Contig2_All	1389	166.5	38.73	-2.104	0.847101	Down	MADS	SRF-TF	-	show details
CL9583.Contig2_All	1632	4.33	0.18	-4.5883	0.896666	Down	C2C2-Dof	zf-Dof	-	show details
CL9156.Contig1_All	1123	6.09333	1.95333	-1.64129	0.81531	Down	bHLH	HLH	-	show details
CL8141.Contig5_All	996	5.73667	1.54333	-1.89416	0.824774	Down	MYB	Myb_DNA-binding	ARID,Response_reg,SNF2_N	show details
CL4280.Contig1_All	1690	2.02	0.12	-4.07325	0.839197	Down	C3H	zf-CCCH	PHD,SNF2_N,zf-C2H2	show details
Unigene3513_All	323	0.783333	0.01	-6.29155	0.8019	Down	bZIP	bZIP_1,bZIP_2,bZIP_Maf	HLH	show details
Unigene29133_All	1053	12.4133	2.11	-2.55658	0.857188	Down	AP2-EREBP	AP2	-	show details
Unigene10447_All	1216	3.21667	0.816667	-1.97775	0.810339	Down	bHLH	HLH	-	show details
CL14629.Contig1_All	366	4.38333	0.576667	-2.92622	0.853909	Down	MYB	Myb_DNA-binding	ARID,Response_reg,SNF2_N	show details
Unigene36544_All	1199	2.83	0.676667	-2.06428	0.811198	Down	Alfin-like	Alfin-like	DDT,Homeobox,JmjC,JmjN	show details
CL8589.Contig5_All	2225	8.76667	1.03333	-3.08472	0.865486	Down	SBP	SBP	-	show details
CL14492.Contig2_All	1694	5.71667	1.31333	-2.12194	0.838442	Down	GRAS	GRAS	-	show details
Unigene2517_All	1312	5.98333	0.246667	-4.60031	0.901463	Down	bHLH	HLH	-	show details
Unigene14395_All	921	4.24667	1.35	-1.65337	0.805858	Down	C2C2-Dof	zf-Dof	-	show details
CL7877.Contig1_All	1351	6.64333	1.71667	-1.9523	0.829411	Down	GeBP	DUF573	-	show details
Unigene32964_All	1339	1.76333	0.126667	-3.7992	0.82048	Down	C2C2-Dof	zf-Dof	-	show details
Unigene21473_All	1077	14.12	1.15	-3.61803	0.874918	Down	Tify	tify	GATA	show details
CL3687.Contig1_All	1256	15.9633	3.63667	-2.13407	0.846513	Down	MADS	SRF-TF	-	show details
CL9488.Contig1_All	1435	25.0267	7.72	-1.69679	0.827271	Down	NAC	NAM	-	show details
Unigene21197_All	761	7.86333	1.30333	-2.59293	0.856661	Down	SBP	SBP	-	show details
CL3359.Contig3_All	1102	6.21	2.02667	-1.61548	0.81393	Down	MADS	SRF-TF	-	show details
CL6267.Contig3_All	715	5.30667	1.42667	-1.89516	0.823436	Down	SBP	SBP	-	show details
CL7334.Contig3_All	1352	52.0033	7.72	-2.75193	0.862767	Down	MADS	SRF-TF	-	show details
Unigene33539_All	928	3.14	0.09	-5.1247	0.921317	Down	AP2-EREBP	AP2	-	show details
Unigene28668_All	232	0.94	0.01	-6.55459	0.850072	Down	LIM	LIM	-	show details
CL8404.Contig1_All	1161	1.95	0.306667	-2.66873	0.80553	Down	MYB	Myb_DNA-binding	ARID,Response_reg,SNF2_N	show details
CL4099.Contig2_All	1251	23.7133	7.61333	-1.6391	0.824813	Down	HB	Homeobox,KNOX1,KNOX2	-	show details
CL12915.Contig1_All	1817	2.49667	0.396667	-2.654	0.825126	Down	MYB	Myb_DNA-binding	ARID,Response_reg,SNF2_N	show details
CL6267.Contig1_All	705	5.98	0.95	-2.65415	0.855148	Down	SBP	SBP	-	show details
CL11309.Contig1_All	772	10.1733	3.54333	-1.52161	0.802692	Down	AP2-EREBP	AP2	-	show details
CL311.Contig6_All	2544	10.3467	3.28667	-1.65447	0.822393	Down	bHLH	HLH	-	show details
Unigene24284_All	1846	7.52667	1.66667	-2.17505	0.843646	Down	C2H2	zf-C2H2	PHD	show details
CL468.Contig2_All	1567	5.16	1.31333	-1.97414	0.826415	Down	NAC	NAM	-	show details
Unigene14745_All	1161	2.49	0.296667	-3.06923	0.833938	Down	AP2-EREBP	AP2	-	show details
CL13034.Contig1_All	1168	2.25667	0.203333	-3.47227	0.835156	Down	MYB	Myb_DNA-binding	ARID,Response_reg,SNF2_N	show details
CL15289.Contig4_All	1860	13.3833	2.68333	-2.31834	0.852725	Down	TUB	Tub	-	show details
Unigene7966_All	1132	1.93	0.01	-7.59246	0.955182	Down	LOB	DUF260	-	show details
Unigene14212_All	1149	13.4267	4.36667	-1.6205	0.821709	Down	Trihelix	trihelix	-	show details
Unigene6955_All	938	9.58333	2.64	-1.85999	0.83023	Down	MYB	Myb_DNA-binding	ARID,Response_reg,SNF2_N	show details
CL11963.Contig5_All	2448	6.51333	1.23667	-2.39694	0.850339	Down	RWP-RK	RWP-RK	-	show details
CL5166.Contig2_All	1753	26.99	3.55667	-2.92383	0.865533	Down	TAZ	zf-TAZ	PHD	show details
CL7796.Contig1_All	1194	6.84333	0.56	-3.6112	0.871478	Down	MADS	SRF-TF	-	show details
CL6020.Contig4_All	1418	13.2833	2.86	-2.21553	0.847873	Down	ABI3VP1	B3	AP2,Auxin_resp	show details
Unigene1803_All	650	4.16	1.27667	-1.7042	0.807411	Down	MADS	SRF-TF	-	show details
CL7334.Contig4_All	1039	14.7433	3.28667	-2.16537	0.847244	Down	MADS	SRF-TF	-	show details
Unigene35269_All	2543	6.51	2.21333	-1.55644	0.802508	Down	TUB	Tub	-	show details
CL13287.Contig1_All	779	8.53333	0.756667	-3.49538	0.871267	Down	AP2-EREBP	AP2	-	show details
CL5166.Contig3_All	1757	35.3333	8.22	-2.10382	0.846915	Down	TAZ	zf-TAZ	PHD	show details
Unigene10721_All	1104	3.64333	0.586667	-2.63465	0.843414	Down	BES1	DUF822	-	show details
CL12292.Contig3_All	1343	2.53	0.6	-2.0761	0.804223	Down	C2H2	zf-C2H2	PHD	show details
CL10244.Contig1_All	1106	1.62333	0.08	-4.34282	0.829571	Down	CSD	CSD	-	show details
CL3536.Contig2_All	981	29.8933	5.08	-2.55692	0.85861	Down	AP2-EREBP	AP2	-	show details
CL7262.Contig4_All	1228	10.7267	2.53	-2.08399	0.844119	Down	MYB	Myb_DNA-binding	ARID,Response_reg,SNF2_N	show details
CL14183.Contig3_All	685	1.95	0.256667	-2.92551	0.811686	Down	bHLH	HLH	-	show details
CL11011.Contig2_All	1936	9.72333	3.07	-1.66321	0.822397	Down	NOZZLE	NOZZLE_Angio	-	show details
CL7262.Contig2_All	1253	6.43	2.19333	-1.55169	0.80042	Down	MYB	Myb_DNA-binding	ARID,Response_reg,SNF2_N	show details
Unigene26376_All	1033	4.19333	0.33	-3.66756	0.864349	Down	LOB	DUF260	-	show details
Unigene15403_All	1912	3.88	0.23	-4.07635	0.87078	Down	WRKY	WRKY	-	show details
Unigene33758_All	790	1.87333	0.303333	-2.62663	0.800799	Down	bHLH	HLH	-	show details
CL10872.Contig2_All	2177	8.55	2.45	-1.80314	0.826778	Down	NAC	NAM	-	show details
CL10148.Contig2_All	1571	105.507	32.6767	-1.691	0.827339	Down	AP2-EREBP	AP2	-	show details
CL7796.Contig2_All	1105	4.02667	0.343333	-3.5519	0.861428	Down	MADS	SRF-TF	-	show details
Unigene16952_All	2951	2.00667	0.336667	-2.57541	0.805728	Down	ABI3VP1	B3	AP2,Auxin_resp	show details
Unigene7505_All	1120	30.2333	5.88333	-2.36143	0.855577	Down	LOB	DUF260	-	show details
CL6121.Contig1_All	1067	41.2133	7.02	-2.55357	0.858485	Down	C2C2-YABBY	YABBY	-	show details
Unigene6741_All	1136	4.40667	0.796667	-2.46764	0.844114	Down	ABI3VP1	B3	AP2,Auxin_resp	show details
CL15063.Contig3_All	2192	3.19	0.676667	-2.23704	0.823092	Down	C2H2	zf-C2H2	PHD	show details
Unigene29881_All	891	3.2	0.163333	-4.29218	0.87219	Down	LOB	DUF260	-	show details
Unigene33400_All	1165	2.23333	0.14	-3.9957	0.846137	Down	PLATZ	PLATZ	-	show details
Unigene26329_All	968	2.26	0.116667	-4.27586	0.854829	Down	bHLH	HLH	-	show details
CL7334.Contig1_All	1235	45.85	8.11333	-2.49856	0.857639	Down	MADS	SRF-TF	-	show details
CL5833.Contig1_All	1377	2.02667	0.323333	-2.64801	0.808634	Down	E2F-DP	E2F_TDP	-	show details
CL7334.Contig2_All	1174	10.43	3.42333	-1.60727	0.818909	Down	MADS	SRF-TF	-	show details
Unigene11359_All	870	2.46667	0.566667	-2.12199	0.803763	Down	bHLH	HLH	-	show details
Unigene26171_All	532	1.97	0.22	-3.16262	0.817604	Down	MYB	Myb_DNA-binding	ARID,Response_reg,SNF2_N	show details
CL12292.Contig1_All	868	4.22	1.00333	-2.07244	0.829864	Down	C2H2	zf-C2H2	PHD	show details
CL1429.Contig2_All	1369	15.5633	2.18667	-2.83135	0.864136	Down	MYB	Myb_DNA-binding	ARID,Response_reg,SNF2_N	show details
Unigene32030_All	1222	10.4367	2.13	-2.29274	0.848781	Down	HB	Homeobox,KNOX1,KNOX2	-	show details
CL2640.Contig1_All	855	13.7767	3.96	-1.79865	0.829706	Down	MYB	Myb_DNA-binding	ARID,Response_reg,SNF2_N	show details
Unigene29996_All	1424	4.33333	0.216667	-4.32193	0.883219	Down	C2H2	zf-C2H2	PHD	show details
Unigene28580_All	1453	2.53667	0.463333	-2.45281	0.819306	Down	ARR-B	G2-like,Myb_DNA-binding,Response_reg	CCT	show details
Unigene14107_All	1090	4.56667	1.1	-2.05364	0.831572	Down	C3H	zf-CCCH	PHD,SNF2_N,zf-C2H2	show details
CL11865.Contig1_All	1568	1.92667	0.243333	-2.9851	0.811645	Down	bHLH	HLH	-	show details
CL14387.Contig1_All	1167	10.79	1.70333	-2.66326	0.860071	Down	NAC	NAM	-	show details
Unigene15761_All	1422	6.37	0.316667	-4.33026	0.888707	Down	HB	Homeobox,KNOX1,KNOX2	-	show details
Unigene54998_All	670	0.986667	0.01	-6.62449	0.860956	Down	ABI3VP1	B3	AP2,Auxin_resp	show details
CL8589.Contig2_All	2260	3.83	0.75	-2.35238	0.837313	Down	SBP	SBP	-	show details
CL6856.Contig2_All	1417	4.87667	1.26	-1.95247	0.823474	Down	C2H2	zf-C2H2	PHD	show details
Unigene25869_All	1038	4.92667	0.543333	-3.1807	0.861199	Down	bHLH	HLH	-	show details
Unigene20980_All	1069	3.05333	0.26	-3.5538	0.852204	Down	bHLH	HLH	-	show details
Unigene10340_All	1070	3.27333	0.803333	-2.02669	0.817459	Down	MYB	Myb_DNA-binding	ARID,Response_reg,SNF2_N	show details
Unigene14806_All	1305	12.2133	3.60667	-1.75972	0.827444	Down	MYB	Myb_DNA-binding	ARID,Response_reg,SNF2_N	show details
CL13604.Contig1_All	1141	2.18667	0.06	-5.18763	0.905492	Down	NAC	NAM	-	show details
Unigene8430_All	700	2.73333	0.143333	-4.25322	0.865454	Down	SBP	SBP	-	show details
Unigene50512_All	403	1.80667	0.18	-3.32726	0.814393	Down	G2-like	G2-like	Response_reg	show details
CL8589.Contig6_All	2476	1.61333	0.13	-3.63346	0.807845	Down	SBP	SBP	-	show details
Unigene24845_All	951	1.54333	0.07	-4.46255	0.830621	Down	C2C2-GATA	GATA	-	show details
CL6139.Contig1_All	1102	8.69	0.676667	-3.68284	0.873332	Down	LIM	LIM	-	show details
CL2610.Contig2_All	1133	17.5233	1.35	-3.69825	0.877211	Down	bHLH	HLH	-	show details
CL7796.Contig3_All	1123	4.97667	0.483333	-3.36409	0.863677	Down	MADS	SRF-TF	-	show details
CL7971.Contig2_All	1014	4.25667	0.55	-2.95222	0.853421	Down	MYB	Myb_DNA-binding	ARID,Response_reg,SNF2_N	show details
Unigene28397_All	1066	6.29333	1.81333	-1.79518	0.822864	Down	MADS	SRF-TF	-	show details
CL11361.Contig2_All	511	7.9	0.723333	-3.44912	0.869178	Down	Tify	tify	GATA	show details
CL9156.Contig2_All	1129	5.27667	1.25333	-2.07386	0.835741	Down	bHLH	HLH	-	show details
CL14629.Contig2_All	1077	5.68667	1.19	-2.25662	0.841608	Down	MYB	Myb_DNA-binding	ARID,Response_reg,SNF2_N	show details
CL10342.Contig1_All	1109	9.70667	2.25333	-2.10692	0.844059	Down	MADS	SRF-TF	-	show details
Unigene7958_All	1242	1.69667	0.123333	-3.78207	0.815994	Down	C3H	zf-CCCH	PHD,SNF2_N,zf-C2H2	show details
CL1315.Contig1_All	2345	5.12667	0.906667	-2.49938	0.847941	Down	ARF	Auxin_resp	-	show details
CL5166.Contig1_All	1743	15.3333	2.94667	-2.37952	0.85522	Down	TAZ	zf-TAZ	PHD	show details
Unigene29175_All	997	101.863	20.6833	-2.30009	0.851844	Down	LIM	LIM	-	show details
CL2610.Contig1_All	806	34.9733	2.54667	-3.77957	0.877756	Down	bHLH	HLH	-	show details
Unigene2379_All	916	7.66	0.26	-4.88076	0.925532	Down	LIM	LIM	-	show details
Unigene25610_All	1038	13.9167	3.36	-2.05028	0.844367	Down	LOB	DUF260	-	show details
CL11651.Contig2_All	1580	11.25	1.25667	-3.16225	0.867056	Down	TAZ	zf-TAZ	PHD	show details
CL13167.Contig1_All	849	6.45667	1.97667	-1.70772	0.819454	Down	C2C2-YABBY	YABBY	-	show details
Unigene30312_All	870	5.96	0.326667	-4.18942	0.882691	Down	AP2-EREBP	AP2	-	show details
CL11361.Contig1_All	524	6.43667	0.983333	-2.71056	0.856539	Down	Tify	tify	GATA	show details
Unigene35602_All	917	5.81	1.87333	-1.63293	0.813601	Down	C2H2	zf-C2H2	PHD	show details
Unigene37435_All	624	2.78667	0.42	-2.73008	0.832857	Down	MADS	SRF-TF	-	show details
Unigene2279_All	393	0.843333	0.01	-6.39803	0.821992	Down	C2H2	zf-C2H2	PHD	show details
Unigene36902_All	1060	9.10667	0.28	-5.02342	0.935836	Down	LIM	LIM	-	show details
CL6044.Contig2_All	1252	47.4933	17.5833	-1.43352	0.801765	Down	LOB	DUF260	-	show details
Unigene32231_All	1033	3.73	0.346667	-3.42755	0.857268	Down	AP2-EREBP	AP2	-	show details
Unigene6450_All	626	3.37333	0.393333	-3.10035	0.849115	Down	zf-HD	ZF-HD_dimer	-	show details
CL10244.Contig5_All	1037	2.74	0.436667	-2.64957	0.830589	Down	CSD	CSD	-	show details
Unigene31934_All	1524	20.5533	1.1	-4.2238	0.887922	Down	HB	Homeobox,KNOX1,KNOX2	-	show details
CL14183.Contig1_All	1112	4.37	0.74	-2.56204	0.845695	Down	bHLH	HLH	-	show details
Unigene6451_All	602	1.03	0.01	-6.6865	0.86942	Down	zf-HD	ZF-HD_dimer	-	show details
Unigene24283_All	1846	12.16	4.41667	-1.46111	0.800816	Down	C2H2	zf-C2H2	PHD	show details
Unigene18941_All	1316	9.25667	1.39	-2.73541	0.859903	Down	HB	Homeobox,KNOX1,KNOX2	-	show details
CL7294.Contig5_All	1479	4.64	0.466667	-3.31366	0.860778	Down	BSD	BSD	-	show details
CL8377.Contig2_All	1030	27.8833	1.11	-4.65077	0.910484	Down	AP2-EREBP	AP2	-	show details
Unigene1572_All	1303	18.1833	5.00667	-1.86069	0.832876	Down	LOB	DUF260	-	show details
Unigene36851_All	1369	1.87	0.19	-3.29897	0.815862	Down	ABI3VP1	B3	AP2,Auxin_resp	show details
Unigene7150_All	1322	2.10667	0.34	-2.63136	0.811883	Down	Trihelix	trihelix	-	show details
CL3687.Contig2_All	1115	11.8533	4	-1.56722	0.810544	Down	MADS	SRF-TF	-	show details
CL3990.Contig3_All	2740	3.5	0.516667	-2.76005	0.843582	Down	C3H	zf-CCCH	PHD,SNF2_N,zf-C2H2	show details
CL5555.Contig6_All	1699	20.23	6.25	-1.69457	0.826518	Down	C3H	zf-CCCH	PHD,SNF2_N,zf-C2H2	show details
Unigene30129_All	560	3.20667	0.153333	-4.38633	0.877922	Down	zf-HD	ZF-HD_dimer	-	show details

## Sheet: MC_DF-VS-MC_RF-up
Unigene	Length	MC_DF-Expression	MC_RF-Expression	log2FoldChange(MC_RF/MC_DF)	Probability	Up/Down-Regulation(MC_RF/MC_DF)	TF_family	Included_domain	Excluded_domain	PlntfDB_link
Unigene7365_All	1289	16.0633	46.15	1.52256	0.806532	Up	MYB	Myb_DNA-binding	ARID,Response_reg,SNF2_N	show details
CL5388.Contig5_All	1000	4.26667	51.94	3.60566	0.875883	Up	AP2-EREBP	AP2	-	show details
CL3633.Contig3_All	1214	11.39	40.5333	1.83134	0.832733	Up	AP2-EREBP	AP2	-	show details
CL5671.Contig4_All	263	1.01333	11.8433	3.54689	0.872747	Up	WRKY	WRKY	-	show details
CL3898.Contig1_All	1413	0.56	7.14	3.67243	0.87193	Up	TCP	TCP	-	show details
Unigene14372_All	2081	5.1	22.16	2.11939	0.846931	Up	GRAS	GRAS	-	show details
CL6618.Contig2_All	1327	1.24333	7.51333	2.59524	0.85666	Up	Trihelix	trihelix	-	show details
CL10453.Contig2_All	1270	2.19	13.5033	2.62431	0.860258	Up	C2C2-Dof	zf-Dof	-	show details
CL9647.Contig1_All	1818	0.533333	13.38	4.6489	0.909631	Up	WRKY	WRKY	-	show details
CL5405.Contig2_All	936	0.01	1.75333	7.45396	0.946514	Up	MYB	Myb_DNA-binding	ARID,Response_reg,SNF2_N	show details
Unigene1089_All	1232	0.97	6.13333	2.66061	0.855589	Up	NAC	NAM	-	show details
CL9778.Contig2_All	1287	14.8267	74.72	2.3333	0.854446	Up	WRKY	WRKY	-	show details
CL5066.Contig6_All	1202	4.66667	49.6	3.40988	0.872425	Up	NAC	NAM	-	show details
Unigene32904_All	1702	2.75333	9.84667	1.83846	0.829757	Up	GRAS	GRAS	-	show details
Unigene35423_All	1042	1.57	4.88333	1.6371	0.809772	Up	OFP	Ovate	-	show details
Unigene35295_All	1654	1.00333	4.92667	2.29581	0.840596	Up	WRKY	WRKY	-	show details
CL11666.Contig2_All	1060	1.93333	12.6433	2.70921	0.86098	Up	C2C2-Dof	zf-Dof	-	show details
Unigene25032_All	2487	6.92	19.25	1.47601	0.803442	Up	Trihelix	trihelix	-	show details
CL11041.Contig2_All	1008	4.14	41.3367	3.31972	0.872118	Up	MYB	Myb_DNA-binding	ARID,Response_reg,SNF2_N	show details
CL7494.Contig2_All	596	5.19333	15.34	1.56257	0.810158	Up	AP2-EREBP	AP2	-	show details
Unigene14098_All	1309	1.16333	10.7233	3.20442	0.868522	Up	WRKY	WRKY	-	show details
CL6992.Contig1_All	1396	12.4967	58.0133	2.21484	0.849248	Up	C3H	zf-CCCH	PHD,SNF2_N,zf-C2H2	show details
Unigene21698_All	2485	58.6133	185.03	1.65846	0.826358	Up	EIL	EIN3	-	show details
Unigene24969_All	772	0.35	5.40667	3.94931	0.874845	Up	AP2-EREBP	AP2	-	show details
CL2376.Contig1_All	1005	8.92	30.6333	1.77999	0.830405	Up	C2C2-GATA	GATA	-	show details
Unigene21231_All	1160	1.77667	9.04	2.34715	0.852124	Up	MYB	Myb_DNA-binding	ARID,Response_reg,SNF2_N	show details
CL13872.Contig1_All	859	1.18333	8.12333	2.77922	0.859597	Up	WRKY	WRKY	-	show details
CL7041.Contig1_All	940	0.346667	3.33333	3.26534	0.851419	Up	MYB	Myb_DNA-binding	ARID,Response_reg,SNF2_N	show details
CL11195.Contig3_All	980	0.256667	2.77333	3.43365	0.845796	Up	AP2-EREBP	AP2	-	show details
CL3898.Contig2_All	672	1.22333	9.3	2.92641	0.863187	Up	TCP	TCP	-	show details
CL1600.Contig4_All	3017	1.41667	12.46	3.13673	0.867278	Up	RWP-RK	RWP-RK	-	show details
Unigene20422_All	1592	1.77667	5.52667	1.63724	0.813267	Up	RWP-RK	RWP-RK	-	show details
CL85.Contig13_All	2995	0.45	2.76333	2.61841	0.830417	Up	RWP-RK	RWP-RK	-	show details
CL6812.Contig3_All	760	3.32	15.25	2.19955	0.847936	Up	C2C2-Dof	zf-Dof	-	show details
CL6161.Contig1_All	4218	5.52333	30.1067	2.44647	0.856943	Up	ARF	Auxin_resp	-	show details
Unigene11102_All	1256	10.5333	58.9367	2.4842	0.857441	Up	AP2-EREBP	AP2	-	show details
Unigene36143_All	2209	33.4533	121.05	1.85538	0.83384	Up	C3H	zf-CCCH	PHD,SNF2_N,zf-C2H2	show details
CL8803.Contig2_All	950	2.54667	26.02	3.35294	0.872068	Up	bHLH	HLH	-	show details
CL4841.Contig2_All	2760	0.45	6.64	3.88319	0.875095	Up	ARF	Auxin_resp	-	show details
CL11020.Contig2_All	1002	4.54667	20.5033	2.17298	0.847965	Up	AP2-EREBP	AP2	-	show details
CL11195.Contig4_All	742	0.13	2.16	4.05445	0.844101	Up	AP2-EREBP	AP2	-	show details
CL1063.Contig1_All	2294	5.02667	23.3433	2.21534	0.849077	Up	C2C2-CO-like	CCT,zf-B_box	GATA,PLATZ	show details
CL10482.Contig3_All	852	0.806667	3.70667	2.20008	0.828899	Up	bHLH	HLH	-	show details
CL2787.Contig1_All	1767	0.8	8.95	3.48382	0.871492	Up	HSF	HSF_DNA-bind	-	show details
Unigene32540_All	743	7.11	33.1633	2.22167	0.849277	Up	C2H2	zf-C2H2	PHD	show details
CL5566.Contig1_All	1365	1.06	9.25333	3.12591	0.866074	Up	AP2-EREBP	AP2	-	show details
CL5960.Contig2_All	1586	2.83	20.83	2.87979	0.865153	Up	WRKY	WRKY	-	show details
CL14512.Contig2_All	1603	30.4733	107.85	1.82341	0.832492	Up	NAC	NAM	-	show details
CL1600.Contig21_All	1047	1.07667	5.38333	2.32193	0.844862	Up	RWP-RK	RWP-RK	-	show details
CL1063.Contig3_All	2416	2.24	11.42	2.34999	0.853397	Up	C2C2-CO-like	CCT,zf-B_box	GATA,PLATZ	show details
Unigene28174_All	1334	1.42333	5.56667	1.96754	0.827896	Up	WRKY	WRKY	-	show details
CL7149.Contig2_All	1920	1.08	6.92333	2.68044	0.857126	Up	NAC	NAM	-	show details
CL5419.Contig3_All	971	0.116667	2.54333	4.44626	0.867888	Up	AP2-EREBP	AP2	-	show details
CL8192.Contig1_All	1552	0.506667	2.61	2.36494	0.81901	Up	MYB	Myb_DNA-binding	ARID,Response_reg,SNF2_N	show details
Unigene28712_All	820	14.4567	55.0767	1.92971	0.835643	Up	C2H2	zf-C2H2	PHD	show details
CL11199.Contig2_All	925	0.7	3.80667	2.4431	0.839265	Up	AP2-EREBP	AP2	-	show details
CL6854.Contig5_All	2172	2.02667	9.29667	2.1976	0.845847	Up	C3H	zf-CCCH	PHD,SNF2_N,zf-C2H2	show details
Unigene21359_All	459	0.376667	2.32333	2.62484	0.819404	Up	NAC	NAM	-	show details
Unigene14541_All	747	0.513333	3.04333	2.56768	0.832821	Up	AP2-EREBP	AP2	-	show details
CL5671.Contig1_All	1062	0.78	5.16	2.72583	0.85352	Up	WRKY	WRKY	-	show details
Unigene7978_All	1382	0.12	1.79667	3.90422	0.824571	Up	bHLH	HLH	-	show details
CL10482.Contig4_All	1554	3.35333	12.23	1.86676	0.831993	Up	bHLH	HLH	-	show details
CL179.Contig3_All	1047	0.29	2.90333	3.32359	0.847185	Up	MADS	SRF-TF	-	show details
CL11901.Contig2_All	1471	1.47667	12.8533	3.12173	0.867231	Up	TCP	TCP	-	show details
CL1063.Contig2_All	2305	5.93	32.83	2.46891	0.8572	Up	C2C2-CO-like	CCT,zf-B_box	GATA,PLATZ	show details
CL5066.Contig9_All	1234	0.466667	4.83	3.37156	0.863159	Up	NAC	NAM	-	show details
CL5066.Contig2_All	1174	4.32333	36.9133	3.09393	0.86832	Up	NAC	NAM	-	show details
Unigene46647_All	220	0.916667	12.6333	3.78469	0.876595	Up	AP2-EREBP	AP2	-	show details
Unigene27832_All	5119	0.923333	4.80667	2.38011	0.844843	Up	RWP-RK	RWP-RK	-	show details
Unigene1153_All	1341	0.436667	21.63	5.63036	0.955698	Up	TCP	TCP	-	show details
CL3633.Contig4_All	1044	26.35	69.87	1.40687	0.800387	Up	AP2-EREBP	AP2	-	show details
Unigene35474_All	1705	1.42	13.0367	3.19861	0.869113	Up	GRAS	GRAS	-	show details
Unigene36380_All	1573	9.42667	27.0833	1.52259	0.806215	Up	BES1	DUF822	-	show details
Unigene25442_All	686	9.98667	42.4733	2.08848	0.846783	Up	AP2-EREBP	AP2	-	show details
CL5066.Contig10_All	1110	1.94333	7.00333	1.84951	0.826775	Up	NAC	NAM	-	show details
CL5960.Contig4_All	1112	3.19333	24.8167	2.95817	0.865788	Up	WRKY	WRKY	-	show details
CL87.Contig1_All	967	0.0466667	1.22333	4.71228	0.816754	Up	FAR1	FAR1	-	show details
CL6633.Contig1_All	1687	0.163333	2.92	4.16008	0.863429	Up	RWP-RK	RWP-RK	-	show details
Unigene32859_All	1153	47.99	195.79	2.0285	0.844805	Up	MADS	SRF-TF	-	show details
CL3652.Contig2_All	980	1.09667	4.8	2.12991	0.835077	Up	MYB	Myb_DNA-binding	ARID,Response_reg,SNF2_N	show details
CL5303.Contig2_All	1083	1.37333	4.27333	1.63768	0.805355	Up	C2H2	zf-C2H2	PHD	show details
CL11066.Contig3_All	1349	15.41	57.7467	1.90587	0.835096	Up	HB	Homeobox,KNOX1,KNOX2	-	show details
CL6050.Contig6_All	2372	4.70333	21.07	2.16343	0.847746	Up	ARF	Auxin_resp	-	show details
Unigene14721_All	1174	5.82333	78.0033	3.74362	0.877804	Up	AP2-EREBP	AP2	-	show details
CL13106.Contig2_All	1037	3.25	17.6467	2.44088	0.856316	Up	AP2-EREBP	AP2	-	show details
Unigene36207_All	1243	5.09667	20.04	1.97526	0.838351	Up	TCP	TCP	-	show details
CL901.Contig2_All	2104	6.68667	43.4267	2.69922	0.862348	Up	C3H	zf-CCCH	PHD,SNF2_N,zf-C2H2	show details
CL2889.Contig2_All	1053	5.08333	17.6667	1.79718	0.830414	Up	MYB	Myb_DNA-binding	ARID,Response_reg,SNF2_N	show details
CL10119.Contig1_All	1120	3.18	10.6067	1.73787	0.825998	Up	C2C2-GATA	GATA	-	show details
CL8192.Contig2_All	1259	0.736667	3.56	2.27279	0.829075	Up	MYB	Myb_DNA-binding	ARID,Response_reg,SNF2_N	show details
Unigene25208_All	838	0.683333	10.37	3.92368	0.879853	Up	AP2-EREBP	AP2	-	show details
Unigene21239_All	1551	1.69333	6.24333	1.88245	0.826023	Up	TCP	TCP	-	show details
CL6992.Contig2_All	1283	14.6867	55.64	1.92162	0.835331	Up	C3H	zf-CCCH	PHD,SNF2_N,zf-C2H2	show details
CL7294.Contig4_All	1690	2.56667	7.57333	1.56103	0.804908	Up	BSD	BSD	-	show details
CL6786.Contig2_All	2262	2.65	12.2167	2.20479	0.84727	Up	ARR-B	G2-like,Myb_DNA-binding,Response_reg	CCT	show details
Unigene18185_All	612	1.33333	26.8867	4.33378	0.893324	Up	bHLH	HLH	-	show details
CL13321.Contig1_All	1524	10.4633	63.0967	2.59222	0.860713	Up	WRKY	WRKY	-	show details
CL8192.Contig4_All	1623	3.39333	11.9	1.81019	0.82972	Up	MYB	Myb_DNA-binding	ARID,Response_reg,SNF2_N	show details
CL7013.Contig5_All	1132	0.376667	3.10667	3.04401	0.845285	Up	MADS	SRF-TF	-	show details
Unigene4137_All	2830	1.03333	4.19667	2.02194	0.826789	Up	MYB	Myb_DNA-binding	ARID,Response_reg,SNF2_N	show details
CL9583.Contig4_All	1546	3.16667	9.02	1.51016	0.801006	Up	C2C2-Dof	zf-Dof	-	show details
Unigene654_All	1559	0.436667	7.46333	4.09522	0.882343	Up	WRKY	WRKY	-	show details
Unigene36976_All	919	0.0233333	4.33	7.53583	0.989498	Up	MYB	Myb_DNA-binding	ARID,Response_reg,SNF2_N	show details
CL12593.Contig4_All	1847	0.01	10.13	9.98442	0.998279	Up	C3H	zf-CCCH	PHD,SNF2_N,zf-C2H2	show details
CL9631.Contig2_All	1106	0.01	1.13333	6.82443	0.887278	Up	bHLH	HLH	-	show details
CL12342.Contig2_All	1960	5.76	17.4167	1.59633	0.819428	Up	WRKY	WRKY	-	show details
Unigene27915_All	1321	0.263333	3.91667	3.89466	0.866678	Up	NAC	NAM	-	show details
CL6812.Contig2_All	724	5.63667	22.53	1.99893	0.841978	Up	C2C2-Dof	zf-Dof	-	show details
CL2889.Contig3_All	966	0.703333	4.59	2.70621	0.851036	Up	MYB	Myb_DNA-binding	ARID,Response_reg,SNF2_N	show details
Unigene32632_All	1213	11.32	34.74	1.61772	0.823565	Up	PLATZ	PLATZ	-	show details
CL5066.Contig1_All	355	0.7	3.13667	2.16381	0.820289	Up	NAC	NAM	-	show details
CL7832.Contig4_All	2884	0.823333	4.49	2.44717	0.844357	Up	FAR1	FAR1	-	show details
CL2787.Contig4_All	1676	0.506667	3.82333	2.91572	0.850006	Up	HSF	HSF_DNA-bind	-	show details
CL4841.Contig3_All	2686	1.89667	10.2967	2.44064	0.854653	Up	ARF	Auxin_resp	-	show details
CL5388.Contig6_All	1091	3.90333	45.3367	3.5379	0.874124	Up	AP2-EREBP	AP2	-	show details
CL13779.Contig1_All	1367	2.28	9.77333	2.09982	0.843995	Up	WRKY	WRKY	-	show details
CL3815.Contig4_All	2565	0.0966667	3.06	4.98437	0.917497	Up	TCP	TCP	-	show details
CL8731.Contig2_All	1210	0.216667	1.74667	3.01106	0.803898	Up	C2C2-CO-like	CCT,zf-B_box	GATA,PLATZ	show details
CL786.Contig1_All	1761	0.766667	27.6833	5.17427	0.94172	Up	bHLH	HLH	-	show details
CL2787.Contig3_All	1649	0.33	4.25333	3.68806	0.864717	Up	HSF	HSF_DNA-bind	-	show details
CL9351.Contig1_All	1399	1.26333	7.15333	2.50138	0.852629	Up	WRKY	WRKY	-	show details
CL11901.Contig1_All	263	0.01	0.86	6.42626	0.82801	Up	TCP	TCP	-	show details
CL8192.Contig3_All	1482	2.51	7.98667	1.66991	0.820824	Up	MYB	Myb_DNA-binding	ARID,Response_reg,SNF2_N	show details
Unigene22525_All	1293	2.15	10.08	2.22909	0.846857	Up	NAC	NAM	-	show details
CL3815.Contig2_All	2951	0.0433333	3.38333	6.28682	0.965981	Up	TCP	TCP	-	show details
CL11020.Contig1_All	1030	2.52	18.25	2.8564	0.864758	Up	AP2-EREBP	AP2	-	show details
CL3073.Contig2_All	1498	12.89	58.79	2.18932	0.848906	Up	WRKY	WRKY	-	show details
CL5407.Contig3_All	1248	91.2767	338.097	1.88912	0.834667	Up	MADS	SRF-TF	-	show details
Unigene1022_All	1080	0.896667	7.57	3.07765	0.864436	Up	TCP	TCP	-	show details
CL2889.Contig5_All	1629	2.28333	9.34	2.03228	0.841281	Up	MYB	Myb_DNA-binding	ARID,Response_reg,SNF2_N	show details
Unigene10545_All	1144	2.15333	7.28333	1.75803	0.823168	Up	C2C2-GATA	GATA	-	show details
CL11195.Contig2_All	234	0.59	3.59667	2.60787	0.842467	Up	AP2-EREBP	AP2	-	show details
CL6821.Contig1_All	1772	3.40333	15.0833	2.14793	0.846774	Up	ARF	Auxin_resp	-	show details
Unigene28872_All	550	3.99333	14.7167	1.88179	0.832879	Up	bHLH	HLH	-	show details
CL9351.Contig2_All	1090	3.06667	15.84	2.36883	0.855014	Up	WRKY	WRKY	-	show details
CL901.Contig4_All	2224	16.59	75.31	2.18253	0.848752	Up	C3H	zf-CCCH	PHD,SNF2_N,zf-C2H2	show details
CL14619.Contig2_All	1506	0.01	2.00667	7.64866	0.958328	Up	MYB	Myb_DNA-binding	ARID,Response_reg,SNF2_N	show details
Unigene31542_All	1301	1.49	5.40333	1.85854	0.82259	Up	TCP	TCP	-	show details
CL4388.Contig4_All	3506	15.62	41.8567	1.42206	0.80106	Up	ARF	Auxin_resp	-	show details
CL8321.Contig1_All	1565	0.18	2.23667	3.63528	0.837396	Up	WRKY	WRKY	-	show details
CL3310.Contig3_All	1284	0.403333	3.95667	3.29424	0.856966	Up	MYB	Myb_DNA-binding	ARID,Response_reg,SNF2_N	show details
Unigene17200_All	2585	0.683333	8.51	3.6385	0.873133	Up	RWP-RK	RWP-RK	-	show details
CL10730.Contig1_All	985	1.46667	4.65	1.66469	0.809448	Up	LOB	DUF260	-	show details
CL14855.Contig2_All	866	5.38667	22.41	2.05668	0.845751	Up	AP2-EREBP	AP2	-	show details
CL11041.Contig3_All	1077	5.24333	51.9067	3.30736	0.870774	Up	MYB	Myb_DNA-binding	ARID,Response_reg,SNF2_N	show details
Unigene22552_All	970	0.1	1.67	4.06178	0.821859	Up	Alfin-like	Alfin-like	DDT,Homeobox,JmjC,JmjN	show details
CL3310.Contig4_All	1287	0.97	5.58667	2.52593	0.849955	Up	MYB	Myb_DNA-binding	ARID,Response_reg,SNF2_N	show details
CL4859.Contig1_All	1089	4.67	12.97	1.47368	0.801685	Up	NAC	NAM	-	show details
CL7815.Contig2_All	1312	27.9767	91.8933	1.71574	0.828464	Up	bHLH	HLH	-	show details
CL3815.Contig3_All	2845	0.01	2.57	8.00562	0.973623	Up	TCP	TCP	-	show details
Unigene14121_All	993	0.566667	5.03	3.14999	0.859975	Up	MYB	Myb_DNA-binding	ARID,Response_reg,SNF2_N	show details
Unigene20931_All	1245	124.133	576.063	2.21434	0.84931	Up	MADS	SRF-TF	-	show details
Unigene27834_All	4217	0.126667	2.77333	4.45251	0.872171	Up	RWP-RK	RWP-RK	-	show details
CL5066.Contig4_All	1224	0.783333	5.08	2.69713	0.853006	Up	NAC	NAM	-	show details
Unigene11092_All	1388	5.3	17.4833	1.72192	0.827336	Up	NAC	NAM	-	show details
CL11195.Contig1_All	896	0.826667	7.93667	3.26316	0.867162	Up	AP2-EREBP	AP2	-	show details
CL15101.Contig2_All	1408	1.25333	5.05333	2.01147	0.831097	Up	NAC	NAM	-	show details
CL6240.Contig2_All	2357	1.12667	4.81667	2.09597	0.834471	Up	SBP	SBP	-	show details
CL13872.Contig2_All	1993	3.6	27.54	2.93546	0.865663	Up	WRKY	WRKY	-	show details
Unigene37200_All	1264	0.256667	4.15667	4.01746	0.872327	Up	AP2-EREBP	AP2	-	show details
CL901.Contig3_All	2314	13.48	57.2833	2.08729	0.846845	Up	C3H	zf-CCCH	PHD,SNF2_N,zf-C2H2	show details
Unigene36896_All	939	0.566667	4.38	2.95036	0.854068	Up	AP2-EREBP	AP2	-	show details
CL4473.Contig2_All	1328	3.54333	14.4767	2.03055	0.843356	Up	MYB	Myb_DNA-binding	ARID,Response_reg,SNF2_N	show details
CL4859.Contig2_All	988	4.88	14.0433	1.52493	0.804625	Up	NAC	NAM	-	show details
CL6812.Contig1_All	768	4.32333	18.1133	2.06684	0.845625	Up	C2C2-Dof	zf-Dof	-	show details
CL10482.Contig1_All	1517	2.10667	6.48667	1.62252	0.814797	Up	bHLH	HLH	-	show details
Unigene19278_All	1430	1.68	5.69333	1.76081	0.819036	Up	G2-like	G2-like	Response_reg	show details
CL14855.Contig1_All	856	5.32333	20.38	1.93675	0.835414	Up	AP2-EREBP	AP2	-	show details
CL9778.Contig3_All	1275	14.6367	74.9633	2.3566	0.855778	Up	WRKY	WRKY	-	show details
Unigene18367_All	1319	23.4633	78.6267	1.74461	0.829115	Up	AP2-EREBP	AP2	-	show details
CL11989.Contig2_All	1092	0.873333	4.71667	2.43316	0.845272	Up	C2C2-Dof	zf-Dof	-	show details
CL7999.Contig4_All	1403	0.65	10.2633	3.98092	0.879866	Up	HB	Homeobox,KNOX1,KNOX2	-	show details
CL4423.Contig1_All	1522	0.0333333	1.20333	5.17393	0.842605	Up	LIM	LIM	-	show details
CL6569.Contig3_All	1678	4.34333	12.8733	1.56751	0.810972	Up	RWP-RK	RWP-RK	-	show details
CL13749.Contig1_All	1316	5.19333	39.9967	2.94515	0.865885	Up	NAC	NAM	-	show details
CL5066.Contig7_All	1353	0.996667	14.06	3.81834	0.878634	Up	NAC	NAM	-	show details
CL2442.Contig4_All	3330	5.89333	18.41	1.64333	0.824301	Up	ARF	Auxin_resp	-	show details
CL5566.Contig6_All	1501	8.78333	52.4267	2.57746	0.860611	Up	AP2-EREBP	AP2	-	show details
CL5388.Contig4_All	458	0.926667	6.94667	2.9062	0.860849	Up	AP2-EREBP	AP2	-	show details
CL15101.Contig1_All	1308	13.53	105.517	2.96324	0.866074	Up	NAC	NAM	-	show details
CL5405.Contig3_All	1264	0.01	1.69333	7.40372	0.9432	Up	MYB	Myb_DNA-binding	ARID,Response_reg,SNF2_N	show details
CL4473.Contig1_All	1309	3.75	16.4267	2.13108	0.846568	Up	MYB	Myb_DNA-binding	ARID,Response_reg,SNF2_N	show details
CL1616.Contig1_All	2720	1.25333	4.82667	1.94526	0.823111	Up	GRAS	GRAS	-	show details
CL5066.Contig8_All	1344	3.45333	29.76	3.10731	0.86832	Up	NAC	NAM	-	show details
CL5566.Contig7_All	1497	5.37	51.4667	3.26064	0.870598	Up	AP2-EREBP	AP2	-	show details
CL6633.Contig4_All	2513	3.26667	20.77	2.66861	0.861757	Up	RWP-RK	RWP-RK	-	show details
CL5671.Contig2_All	805	0.596667	5.58333	3.22613	0.863485	Up	WRKY	WRKY	-	show details
CL12355.Contig2_All	1037	21.3333	63.9867	1.58466	0.819051	Up	C2H2	zf-C2H2	PHD	show details
CL9351.Contig3_All	1061	3.25333	12.32	1.92101	0.833304	Up	WRKY	WRKY	-	show details
CL11199.Contig3_All	766	1.32667	9.69	2.86869	0.863062	Up	AP2-EREBP	AP2	-	show details
CL7461.Contig1_All	1380	0.0766667	1.94667	4.66626	0.864788	Up	RWP-RK	RWP-RK	-	show details
CL8905.Contig2_All	2039	0.986667	11.1833	3.50264	0.872457	Up	WRKY	WRKY	-	show details
CL4979.Contig1_All	979	51.66	164.063	1.66713	0.826666	Up	MYB	Myb_DNA-binding	ARID,Response_reg,SNF2_N	show details
CL2442.Contig3_All	3046	9.91	50.98	2.36297	0.855731	Up	ARF	Auxin_resp	-	show details
Unigene24412_All	1491	1.48	8.66	2.54877	0.8552	Up	bHLH	HLH	-	show details
CL1170.Contig3_All	1673	2.74667	10.8133	1.97706	0.836425	Up	TAZ	zf-TAZ	PHD	show details
CL6786.Contig3_All	2577	6.65667	20.53	1.62486	0.822946	Up	ARR-B	G2-like,Myb_DNA-binding,Response_reg	CCT	show details
Unigene55140_All	1277	2.37333	13.0867	2.46311	0.855783	Up	MYB	Myb_DNA-binding	ARID,Response_reg,SNF2_N	show details
CL16040.Contig10_All	3318	2.14	7.62667	1.83344	0.827046	Up	RWP-RK	RWP-RK	-	show details
CL12355.Contig1_All	969	14.18	76.59	2.4333	0.856965	Up	C2H2	zf-C2H2	PHD	show details
CL10453.Contig1_All	1309	2.06333	14.2333	2.78622	0.862255	Up	C2C2-Dof	zf-Dof	-	show details
CL14309.Contig1_All	2037	4.19667	19.8033	2.23843	0.84912	Up	TCP	TCP	-	show details
CL5566.Contig2_All	1278	0.91	16.31	4.16375	0.885271	Up	AP2-EREBP	AP2	-	show details
CL3815.Contig5_All	2688	0.01	6.77	9.40301	0.9961	Up	TCP	TCP	-	show details
Unigene7295_All	1162	3.44	18.32	2.41294	0.85599	Up	OFP	Ovate	-	show details
Unigene11141_All	1055	2.30333	12.3667	2.42466	0.855162	Up	AP2-EREBP	AP2	-	show details
CL210.Contig4_All	1991	1.27667	5.03333	1.97913	0.826939	Up	SBP	SBP	-	show details
CL4986.Contig2_All	816	11.2567	80.7767	2.84316	0.865195	Up	MYB	Myb_DNA-binding	ARID,Response_reg,SNF2_N	show details
CL179.Contig2_All	983	0.213333	3.80667	4.15735	0.87245	Up	MADS	SRF-TF	-	show details
CL3952.Contig1_All	1904	8.78333	28.0367	1.67447	0.826289	Up	TCP	TCP	-	show details
Unigene7178_All	787	2.39	12	2.32795	0.852609	Up	AP2-EREBP	AP2	-	show details
CL1320.Contig5_All	748	0.01	1.40667	7.13614	0.921985	Up	ABI3VP1	B3	AP2,Auxin_resp	show details
Unigene21591_All	838	5.86	27.2433	2.21693	0.849186	Up	AP2-EREBP	AP2	-	show details
CL1616.Contig6_All	2497	0.206667	1.69667	3.03733	0.801253	Up	GRAS	GRAS	-	show details
CL14980.Contig1_All	1915	2.06	9.56333	2.21487	0.846214	Up	GRAS	GRAS	-	show details
Unigene51993_All	906	0.16	2.08667	3.70506	0.834458	Up	AP2-EREBP	AP2	-	show details
Unigene35327_All	1465	0.89	4.00667	2.17053	0.830903	Up	zf-HD	ZF-HD_dimer	-	show details
CL5066.Contig3_All	1263	4.96667	51.36	3.3703	0.872324	Up	NAC	NAM	-	show details
CL901.Contig1_All	2021	6.63667	32.4267	2.28865	0.851053	Up	C3H	zf-CCCH	PHD,SNF2_N,zf-C2H2	show details
Unigene33320_All	964	0.196667	2.06	3.38882	0.826287	Up	AP2-EREBP	AP2	-	show details
CL3652.Contig3_All	955	0.856667	4.77667	2.4792	0.846214	Up	MYB	Myb_DNA-binding	ARID,Response_reg,SNF2_N	show details
CL5671.Contig3_All	856	2.54667	14.9533	2.55379	0.857481	Up	WRKY	WRKY	-	show details
Unigene17151_All	2146	2.07333	14.0733	2.76294	0.861724	Up	ABI3VP1	B3	AP2,Auxin_resp	show details
CL5960.Contig1_All	1733	3.37	16.2033	2.26547	0.849443	Up	WRKY	WRKY	-	show details
CL5611.Contig4_All	1331	2.61333	7.82	1.58128	0.812717	Up	TCP	TCP	-	show details
CL12553.Contig1_All	272	0.146667	1.65333	3.49476	0.808293	Up	AP2-EREBP	AP2	-	show details
CL8571.Contig1_All	3294	7.04333	23.12	1.71481	0.82749	Up	CAMTA	CG-1,IQ	-	show details
Unigene29771_All	841	0.453333	2.69667	2.57253	0.82627	Up	LOB	DUF260	-	show details
CL10244.Contig6_All	1108	0.01	1.57667	7.30073	0.936015	Up	CSD	CSD	-	show details
Unigene21971_All	1334	17.89	98.8167	2.4656	0.857368	Up	AP2-EREBP	AP2	-	show details
CL13974.Contig1_All	1740	1.78667	6.65333	1.89681	0.827503	Up	bHLH	HLH	-	show details
CL12069.Contig2_All	1861	0.776667	3.14667	2.01846	0.814576	Up	WRKY	WRKY	-	show details
Unigene1219_All	951	3.09667	19.3467	2.6433	0.861405	Up	MYB	Myb_DNA-binding	ARID,Response_reg,SNF2_N	show details
CL12553.Contig2_All	1482	0.103333	1.72	4.05703	0.825122	Up	AP2-EREBP	AP2	-	show details
CL8905.Contig3_All	1860	1.37667	17.7867	3.69154	0.875477	Up	WRKY	WRKY	-	show details
CL7191.Contig2_All	2199	9.06	29.32	1.6943	0.827024	Up	NAC	NAM	-	show details
CL1600.Contig8_All	3596	3.59	10.3933	1.5336	0.80363	Up	RWP-RK	RWP-RK	-	show details
CL7191.Contig4_All	1899	7.92667	23.23	1.5512	0.809341	Up	NAC	NAM	-	show details
CL7314.Contig2_All	479	0.406667	3.11	2.935	0.842405	Up	MADS	SRF-TF	-	show details
Unigene8996_All	594	0.01	0.88	6.45943	0.833943	Up	GRAS	GRAS	-	show details
CL5566.Contig3_All	1351	6.98	70.2933	3.33209	0.872208	Up	AP2-EREBP	AP2	-	show details
CL5405.Contig1_All	740	0.01	0.87	6.44294	0.831026	Up	MYB	Myb_DNA-binding	ARID,Response_reg,SNF2_N	show details
CL8905.Contig1_All	1770	3.73667	32.6067	3.12534	0.868481	Up	WRKY	WRKY	-	show details
CL11989.Contig1_All	694	1.11667	5.37667	2.26751	0.840879	Up	C2C2-Dof	zf-Dof	-	show details
CL1170.Contig1_All	1580	4.29	17.0067	1.98705	0.838461	Up	TAZ	zf-TAZ	PHD	show details
CL6569.Contig1_All	2367	0.833333	3.02	1.85758	0.800114	Up	RWP-RK	RWP-RK	-	show details
CL2376.Contig3_All	1369	0.86	4.00333	2.21879	0.831987	Up	C2C2-GATA	GATA	-	show details
Unigene13774_All	1984	0.71	2.96667	2.06295	0.81411	Up	GRAS	GRAS	-	show details
CL786.Contig2_All	1737	0.79	25.9133	5.0357	0.938777	Up	bHLH	HLH	-	show details
Unigene1432_All	684	1.03667	4.63333	2.1601	0.834999	Up	AP2-EREBP	AP2	-	show details
CL14309.Contig2_All	2115	8.94333	53.5467	2.58191	0.860617	Up	TCP	TCP	-	show details
Unigene28667_All	388	0.01	0.986667	6.62449	0.860956	Up	LIM	LIM	-	show details
CL1170.Contig4_All	1547	2.45	8.65	1.81992	0.82796	Up	TAZ	zf-TAZ	PHD	show details
CL6633.Contig6_All	820	1.14	15.5533	3.77012	0.877092	Up	RWP-RK	RWP-RK	-	show details
CL6240.Contig1_All	2058	2.16	6.96	1.68806	0.819778	Up	SBP	SBP	-	show details
Unigene25636_All	1843	14.2767	38.9933	1.44957	0.802858	Up	C2C2-CO-like	CCT,zf-B_box	GATA,PLATZ	show details
CL5566.Contig4_All	1420	0.263333	3.14667	3.57886	0.855184	Up	AP2-EREBP	AP2	-	show details
CL5388.Contig3_All	966	5.36667	66.2067	3.62488	0.875916	Up	AP2-EREBP	AP2	-	show details
CL3073.Contig1_All	1229	2.01667	6.37667	1.66083	0.81724	Up	WRKY	WRKY	-	show details
CL14650.Contig2_All	982	1.96	6.26667	1.67684	0.817771	Up	MYB	Myb_DNA-binding	ARID,Response_reg,SNF2_N	show details
CL1897.Contig1_All	1600	3.61333	13.0467	1.85228	0.83166	Up	G2-like	G2-like	Response_reg	show details
Unigene21344_All	1901	2.02667	10.7967	2.41341	0.854449	Up	WRKY	WRKY	-	show details
CL10482.Contig2_All	577	0.203333	4.70333	4.53176	0.894691	Up	bHLH	HLH	-	show details
Unigene6899_All	673	5.60667	23.7633	2.08352	0.846263	Up	bHLH	HLH	-	show details
CL7877.Contig3_All	1043	0.283333	2.66667	3.23447	0.840931	Up	GeBP	DUF573	-	show details
Unigene10902_All	2071	18.1667	57.5633	1.66386	0.826274	Up	GRAS	GRAS	-	show details
Unigene30569_All	323	0.01	1.11333	6.79874	0.884072	Up	C3H	zf-CCCH	PHD,SNF2_N,zf-C2H2	show details
