# Supplementary material for: Phytochemical and comparative transcriptome analyses reveal different regulatory mechanisms in the terpenoid biosynthesis pathways between Matricaria recutita L. and Chamaemelum nobile L
Source: BMC Genomics. 2020 Feb 18;21:169. doi: 10.1186/s12864-020-6579-z (PMC7029581; doi:10.1186/s12864-020-6579-z)
Supplement: Supplementary file 4 — Additional file 4. Information from the PPIN related to the terpenoid biosynthetic pathway in German chamomile and Roman chamomile. [file 12864_2020_6579_MOESM4_ESM.xls]

## Sheet: MC
Name	ID 1	ID 2	Annotation	Protein 1 in STRING database	Protein 2 in STRING database	Score
GGPPS	Unigene13380_All	CL133.Contig7_All	zinc finger protein 726-like	29760.VIT_18s0001g12000.t01	29760.VIT_08s0040g00240.t01	266
GPPS	CL11176.Contig3_All	Unigene24283_All	zinc finger protein	4081.Solyc08g023470.2.1	4081.Solyc06g075250.2.1	282
GGPPS	Unigene13380_All	CL15007.Contig3_All	Zinc finger protein	29760.VIT_18s0001g12000.t01	29760.VIT_04s0008g01160.t01	266
GGPPS	Unigene13380_All	CL133.Contig2_All	zinc finger and SCAN domain-containing protein 10-like	29760.VIT_18s0001g12000.t01	29760.VIT_08s0040g00240.t01	266
ACCT	CL9163.Contig3_All	CL4330.Contig4_All	trans-cinnamate 4-monooxygenase (C4H)	3694.POPTR_0006s00630.1	3694.POPTR_0013s15380.1	236
ACCT	CL10456.Contig3_All	Unigene28006_All	Taxadiene 5-alpha hydroxylase	3694.POPTR_0021s00980.1	3694.POPTR_0014s16670.1	459
ACCT	Unigene36867_All	Unigene28006_All	Taxadiene 5-alpha hydroxylase	3694.POPTR_0021s00980.1	3694.POPTR_0014s16670.1	459
ACCT	Unigene11183_All	Unigene28006_All	Taxadiene 5-alpha hydroxylase	3694.POPTR_0021s00980.1	3694.POPTR_0014s16670.1	459
PMK	CL12213.Contig1_All	Unigene24382_All	squalene monooxygenase	29760.VIT_18s0001g08550.t01	29760.VIT_02s0012g02530.t01	321
MK	CL9393.Contig1_All	Unigene24382_All	squalene monooxygenase	29760.VIT_18s0001g08550.t01	29760.VIT_14s0128g00330.t01	457
GGPPS	Unigene13380_All	Unigene24382_All	squalene epoxidase	29760.VIT_18s0001g12000.t01	29760.VIT_18s0001g08550.t01	258
GGPPS	Unigene13380_All	CL9224.Contig3_All	S-linalool synthase	29760.VIT_18s0001g12000.t01	29760.VIT_10s0116g00750.t01	801
GGPPS	Unigene13380_All	CL9224.Contig4_All	S-linalool synthase	29760.VIT_18s0001g12000.t01	29760.VIT_10s0116g00750.t01	801
MK	CL9393.Contig1_All	CL12213.Contig1_All	PMK	29760.VIT_14s0128g00330.t01	29760.VIT_02s0012g02530.t01	971
TPS	CL144.Contig2_All	CL11685.Contig1_All	MYB	29760.VIT_19s0014g04900.t01	29760.VIT_15s0046g00170.t01	169
ACCT	CL10456.Contig3_All	CL10329.Contig2_All	Monofunctional riboflavin biosynthesis protein RIBA 3	3694.POPTR_0001s24160.1	3694.POPTR_0014s16670.1	179
ACCT	Unigene36867_All	CL10329.Contig2_All	Monofunctional riboflavin biosynthesis protein RIBA 3	3694.POPTR_0001s24160.1	3694.POPTR_0014s16670.1	179
ACCT	Unigene11183_All	CL10329.Contig2_All	Monofunctional riboflavin biosynthesis protein RIBA 3	3694.POPTR_0001s24160.1	3694.POPTR_0014s16670.1	179
GGPPS	Unigene13380_All	CL9393.Contig1_All	MK	29760.VIT_18s0001g12000.t01	29760.VIT_14s0128g00330.t01	429
ACCT	CL10456.Contig3_All	CL3976.Contig2_All	glutamine synthetase	3694.POPTR_0015s05010.1	3694.POPTR_0014s16670.1	154
ACCT	Unigene36867_All	CL3976.Contig2_All	glutamine synthetase	3694.POPTR_0015s05010.1	3694.POPTR_0014s16670.1	154
ACCT	Unigene11183_All	CL3976.Contig2_All	glutamine synthetase	3694.POPTR_0015s05010.1	3694.POPTR_0014s16670.1	154
ACCT	CL10456.Contig3_All	Unigene36281_All	Glutamine synthetase	3694.POPTR_0004s08380.1	3694.POPTR_0014s16670.1	154
ACCT	Unigene36867_All	Unigene36281_All	Glutamine synthetase	3694.POPTR_0004s08380.1	3694.POPTR_0014s16670.1	154
ACCT	Unigene11183_All	Unigene36281_All	Glutamine synthetase	3694.POPTR_0004s08380.1	3694.POPTR_0014s16670.1	154
ACCT	CL9163.Contig3_All	CL3976.Contig2_All	glutamine synthetase	3694.POPTR_0006s00630.1	3694.POPTR_0015s05010.1	154
TPS	CL144.Contig2_All	Unigene13380_All	GGPPS	29760.VIT_19s0014g04900.t01	29760.VIT_18s0001g12000.t01	800
HMGR	CL10011.Contig1_All	CL12928.Contig4_All	Geranylgeranyl transferase type-1 subunit beta	4113.PGSC0003DMT400060485	4113.PGSC0003DMT400048075	221
GGPPS	Unigene13380_All	CL12928.Contig1_All	Geranylgeranyl transferase type-1 subunit beta	29760.VIT_18s0001g12000.t01	29760.VIT_13s0019g01470.t01	311
GGPPS	Unigene13380_All	CL12928.Contig3_All	Geranylgeranyl transferase type-1 subunit beta	29760.VIT_18s0001g12000.t01	29760.VIT_13s0019g01470.t01	311
GPPS	CL11176.Contig3_All	CL8924.Contig3_All	Geranylgeranyl diphosphate reductase	4081.Solyc08g023470.2.1	4081.Solyc03g115980.1.1	459
TPS	CL144.Contig2_All	CL10782.Contig2_All	geranyl pyrophosphate synthase small subunit	29760.VIT_19s0090g00530.t01	29760.VIT_19s0014g04900.t01	800
GGPPS	Unigene13380_All	CL10782.Contig2_All	geranyl pyrophosphate synthase small subunit	29760.VIT_19s0090g00530.t01	29760.VIT_18s0001g12000.t01	907
MK	CL9393.Contig1_All	CL10782.Contig2_All	geranyl pyrophosphate synthase small subunit	29760.VIT_19s0090g00530.t01	29760.VIT_14s0128g00330.t01	429
ACCT	CL9163.Contig3_All	CL8379.Contig1_All	Cytochrome P450 superfamily	3694.POPTR_0007s13520.1	3694.POPTR_0006s00630.1	459
ACCT	CL10456.Contig3_All	CL8379.Contig1_All	Cytochrome P450 superfamily	3694.POPTR_0007s13520.1	3694.POPTR_0014s16670.1	459
ACCT	Unigene36867_All	CL8379.Contig1_All	Cytochrome P450 superfamily	3694.POPTR_0007s13520.1	3694.POPTR_0014s16670.1	459
ACCT	Unigene11183_All	CL8379.Contig1_All	Cytochrome P450 superfamily	3694.POPTR_0007s13520.1	3694.POPTR_0014s16670.1	459
ACCT	CL9163.Contig3_All	Unigene28006_All	cytochrome P450 716B1-like	3694.POPTR_0006s00630.1	3694.POPTR_0021s00980.1	459
ACCT	CL10456.Contig3_All	Unigene20600_All	CYP93A3	3694.POPTR_0016s05030.1	3694.POPTR_0014s16670.1	236
ACCT	Unigene36867_All	Unigene20600_All	CYP93A3	3694.POPTR_0016s05030.1	3694.POPTR_0014s16670.1	236
ACCT	Unigene11183_All	Unigene20600_All	CYP93A3	3694.POPTR_0016s05030.1	3694.POPTR_0014s16670.1	236
ACCT	CL9163.Contig3_All	Unigene20600_All	CYP93A3	3694.POPTR_0006s00630.1	3694.POPTR_0016s05030.1	236
ACCT	CL10456.Contig3_All	CL5721.Contig1_All	CYP80B2	3694.POPTR_0014s16670.1	3694.POPTR_0012s13580.1	236
ACCT	CL10456.Contig3_All	CL895.Contig2_All	CYP80B2	3694.POPTR_0014s16670.1	3694.POPTR_0012s13580.1	236
ACCT	Unigene36867_All	CL5721.Contig1_All	CYP80B2	3694.POPTR_0014s16670.1	3694.POPTR_0012s13580.1	236
ACCT	Unigene36867_All	CL895.Contig2_All	CYP80B2	3694.POPTR_0014s16670.1	3694.POPTR_0012s13580.1	236
ACCT	Unigene11183_All	CL5721.Contig1_All	CYP80B2	3694.POPTR_0014s16670.1	3694.POPTR_0012s13580.1	236
ACCT	Unigene11183_All	CL895.Contig2_All	CYP80B2	3694.POPTR_0014s16670.1	3694.POPTR_0012s13580.1	236
ACCT	CL9163.Contig3_All	CL5721.Contig1_All	CYP80B2	3694.POPTR_0006s00630.1	3694.POPTR_0012s13580.1	236
ACCT	CL10456.Contig3_All	CL8738.Contig2_All	CYP79D2	3694.POPTR_0014s16670.1	3694.POPTR_0013s15310.1	236
ACCT	Unigene36867_All	CL8738.Contig2_All	CYP79D2	3694.POPTR_0014s16670.1	3694.POPTR_0013s15310.1	236
ACCT	Unigene11183_All	CL8738.Contig2_All	CYP79D2	3694.POPTR_0014s16670.1	3694.POPTR_0013s15310.1	236
ACCT	CL9163.Contig3_All	CL8738.Contig5_All	CYP79D2	3694.POPTR_0006s00630.1	3694.POPTR_0004s05430.1	236
ACCT	CL9163.Contig3_All	CL8738.Contig3_All	CYP79D1	3694.POPTR_0006s00630.1	3694.POPTR_0004s05430.1	236
ACCT	CL10456.Contig3_All	CL14940.Contig1_All	CYP78A6	3694.POPTR_0014s16670.1	3694.POPTR_0014s09830.1	236
ACCT	Unigene36867_All	CL14940.Contig1_All	CYP78A6	3694.POPTR_0014s16670.1	3694.POPTR_0014s09830.1	236
ACCT	Unigene11183_All	CL14940.Contig1_All	CYP78A6	3694.POPTR_0014s16670.1	3694.POPTR_0014s09830.1	236
ACCT	CL9163.Contig3_All	CL14940.Contig1_All	CYP78A6	3694.POPTR_0006s00630.1	3694.POPTR_0014s09830.1	236
ACCT	CL10456.Contig3_All	Unigene25582_All	CYP76A2	3694.POPTR_0006s09580.1	3694.POPTR_0014s16670.1	236
ACCT	Unigene36867_All	Unigene25582_All	CYP76A2	3694.POPTR_0006s09580.1	3694.POPTR_0014s16670.1	236
ACCT	Unigene11183_All	Unigene25582_All	CYP76A2	3694.POPTR_0006s09580.1	3694.POPTR_0014s16670.1	236
ACCT	CL9163.Contig3_All	Unigene25582_All	CYP76A2	3694.POPTR_0006s09580.1	3694.POPTR_0006s00630.1	236
ACCT	Unigene36867_All	CL5596.Contig1_All	CYP749A22-like	3694.POPTR_0010s14900.1	3694.POPTR_0014s16670.1	459
ACCT	Unigene11183_All	CL5596.Contig1_All	CYP749A22-like	3694.POPTR_0010s14900.1	3694.POPTR_0014s16670.1	459
ACCT	CL10456.Contig3_All	CL5596.Contig7_All	CYP749A22-like	3694.POPTR_0010s14900.1	3694.POPTR_0014s16670.1	459
ACCT	Unigene36867_All	CL5596.Contig7_All	CYP749A22-like	3694.POPTR_0010s14900.1	3694.POPTR_0014s16670.1	459
ACCT	Unigene11183_All	CL5596.Contig7_All	CYP749A22-like	3694.POPTR_0010s14900.1	3694.POPTR_0014s16670.1	459
ACCT	CL9163.Contig3_All	CL5596.Contig1_All	CYP749A22-like	3694.POPTR_0010s14900.1	3694.POPTR_0006s00630.1	459
ACCT	CL9163.Contig3_All	CL5596.Contig7_All	CYP749A22-like	3694.POPTR_0010s14900.1	3694.POPTR_0006s00630.1	459
ACCT	CL10456.Contig3_All	CL4330.Contig4_All	CYP73A1	3694.POPTR_0014s16670.1	3694.POPTR_0013s15380.1	236
ACCT	Unigene36867_All	CL4330.Contig4_All	CYP73A1	3694.POPTR_0014s16670.1	3694.POPTR_0013s15380.1	236
ACCT	Unigene11183_All	CL4330.Contig4_All	CYP73A1	3694.POPTR_0014s16670.1	3694.POPTR_0013s15380.1	236
ACCT	CL10456.Contig3_All	Unigene20397_All	CYP71B34	3694.POPTR_0008s18790.1	3694.POPTR_0014s16670.1	236
ACCT	Unigene36867_All	Unigene20397_All	CYP71B34	3694.POPTR_0008s18790.1	3694.POPTR_0014s16670.1	236
ACCT	Unigene11183_All	Unigene20397_All	CYP71B34	3694.POPTR_0008s18790.1	3694.POPTR_0014s16670.1	236
ACCT	CL9163.Contig3_All	Unigene20397_All	CYP71B34	3694.POPTR_0008s18790.1	3694.POPTR_0006s00630.1	236
ACCT	CL10456.Contig3_All	Unigene28329_All	CYP71B10	3694.POPTR_0008s18870.1	3694.POPTR_0014s16670.1	236
ACCT	Unigene36867_All	Unigene28329_All	CYP71B10	3694.POPTR_0008s18870.1	3694.POPTR_0014s16670.1	236
ACCT	Unigene11183_All	Unigene28329_All	CYP71B10	3694.POPTR_0008s18870.1	3694.POPTR_0014s16670.1	236
ACCT	CL9163.Contig3_All	Unigene28329_All	CYP71B10	3694.POPTR_0008s18870.1	3694.POPTR_0006s00630.1	236
ACCT	CL10456.Contig3_All	Unigene20395_All	CYP71A1	3694.POPTR_0008s18790.1	3694.POPTR_0014s16670.1	236
ACCT	Unigene36867_All	Unigene20395_All	CYP71A1	3694.POPTR_0008s18790.1	3694.POPTR_0014s16670.1	236
ACCT	Unigene11183_All	Unigene20395_All	CYP71A1	3694.POPTR_0008s18790.1	3694.POPTR_0014s16670.1	236
ACCT	CL9163.Contig3_All	Unigene20395_All	CYP71A1	3694.POPTR_0008s18790.1	3694.POPTR_0006s00630.1	236
ACCT	CL10456.Contig3_All	CL1922.Contig4_All	CYP716B1	3694.POPTR_0021s00980.1	3694.POPTR_0014s16670.1	459
ACCT	Unigene36867_All	CL1922.Contig4_All	CYP716B1	3694.POPTR_0021s00980.1	3694.POPTR_0014s16670.1	459
ACCT	Unigene11183_All	CL1922.Contig4_All	CYP716B1	3694.POPTR_0021s00980.1	3694.POPTR_0014s16670.1	459
ACCT	CL10456.Contig3_All	CL1922.Contig2_All	CYP716B1	3694.POPTR_0021s00980.1	3694.POPTR_0014s16670.1	459
ACCT	Unigene36867_All	CL1922.Contig2_All	CYP716B1	3694.POPTR_0021s00980.1	3694.POPTR_0014s16670.1	459
ACCT	Unigene11183_All	CL1922.Contig2_All	CYP716B1	3694.POPTR_0021s00980.1	3694.POPTR_0014s16670.1	459
ACCT	CL9163.Contig3_All	CL1922.Contig4_All	CYP716B1	3694.POPTR_0006s00630.1	3694.POPTR_0021s00980.1	459
ACCT	CL9163.Contig3_All	CL1922.Contig2_All	CYP716B1	3694.POPTR_0006s00630.1	3694.POPTR_0021s00980.1	459
ACCT	CL10456.Contig3_All	CL8713.Contig1_All	CYP714C2	3694.POPTR_0015s13020.1	3694.POPTR_0014s16670.1	459
ACCT	Unigene36867_All	CL8713.Contig1_All	CYP714C2	3694.POPTR_0015s13020.1	3694.POPTR_0014s16670.1	459
ACCT	Unigene11183_All	CL8713.Contig1_All	CYP714C2	3694.POPTR_0015s13020.1	3694.POPTR_0014s16670.1	459
DXR	CL11463.Contig2_All	CL9300.Contig4_All	CYP714C2	3694.POPTR_0015s14550.1	3694.POPTR_0012s08230.1	226
ACCT	CL9163.Contig3_All	CL8713.Contig1_All	CYP714C2	3694.POPTR_0006s00630.1	3694.POPTR_0015s13020.1	459
ACCT	CL9163.Contig3_All	CL13314.Contig2_All	CYP707A1	3694.POPTR_0006s00630.1	3694.POPTR_0004s24360.1	459
HMGR	CL10011.Contig1_All	CL3808.Contig7_All	citrate synthase	4113.PGSC0003DMT400074559	4113.PGSC0003DMT400048075	223
GGPPS	Unigene13380_All	CL5398.Contig3_All	cis-prenyltransferase 3	29760.VIT_18s0001g12000.t01	29760.VIT_07s0005g03170.t01	951
GGPPS	Unigene13380_All	CL5398.Contig4_All	cis-prenyltransferase 3	29760.VIT_18s0001g12000.t01	29760.VIT_07s0005g03170.t01	951
TPS	CL144.Contig2_All	CL5398.Contig3_All	cis-prenyltransferase 3	29760.VIT_19s0014g04900.t01	29760.VIT_07s0005g03170.t01	800
TPS	CL144.Contig2_All	CL5398.Contig4_All	cis-prenyltransferase 3	29760.VIT_19s0014g04900.t01	29760.VIT_07s0005g03170.t01	800
ACCT	CL9163.Contig3_All	CL8926.Contig1_All	alcohol dehydrogenase (Adh2)	3694.POPTR_0006s00630.1	3694.POPTR_0004s21020.1	378
ACCT	CL10456.Contig3_All	CL8926.Contig1_All	alcohol dehydrogenase	3694.POPTR_0004s21020.1	3694.POPTR_0014s16670.1	378
ACCT	Unigene36867_All	CL8926.Contig1_All	alcohol dehydrogenase	3694.POPTR_0004s21020.1	3694.POPTR_0014s16670.1	378
ACCT	Unigene11183_All	CL8926.Contig1_All	alcohol dehydrogenase	3694.POPTR_0004s21020.1	3694.POPTR_0014s16670.1	378
ACCT	CL9163.Contig3_All	CL10456.Contig3_All	ACCT	3694.POPTR_0006s00630.1	3694.POPTR_0014s16670.1	801
ACCT	CL9163.Contig3_All	Unigene36867_All	ACCT	3694.POPTR_0006s00630.1	3694.POPTR_0014s16670.1	801
ACCT	CL9163.Contig3_All	Unigene11183_All	ACCT	3694.POPTR_0006s00630.1	3694.POPTR_0014s16670.1	801
GGPPS	Unigene13380_All	Unigene24628_All	a-bisabolol synthase	29760.VIT_19s0014g04930.t01	29760.VIT_18s0001g12000.t01	800
TPS	CL144.Contig2_All	Unigene24628_All	a-bisabolol synthase	29760.VIT_19s0014g04930.t01	29760.VIT_19s0014g04900.t01	900
ACCT	CL10456.Contig3_All	CL13314.Contig2_All	ABA 8-oxidase	3694.POPTR_0004s24360.1	3694.POPTR_0014s16670.1	459
ACCT	Unigene36867_All	CL13314.Contig2_All	ABA 8-oxidase	3694.POPTR_0004s24360.1	3694.POPTR_0014s16670.1	459
ACCT	Unigene11183_All	CL13314.Contig2_All	ABA 8-oxidase	3694.POPTR_0004s24360.1	3694.POPTR_0014s16670.1	459
ACCT	Unigene21491_All	CL8294.Contig1_All	AACT	7029.ACYPI008366-PA	7029.ACYPI007994-PA	859
ACCT	CL10456.Contig3_All	CL4362.Contig1_All	4-coumarate--CoA ligase-like	3694.POPTR_0017s13880.1	3694.POPTR_0014s16670.1	701
ACCT	Unigene36867_All	CL4362.Contig1_All	4-coumarate--CoA ligase-like	3694.POPTR_0017s13880.1	3694.POPTR_0014s16670.1	701
ACCT	Unigene11183_All	CL4362.Contig1_All	4-coumarate--CoA ligase-like	3694.POPTR_0017s13880.1	3694.POPTR_0014s16670.1	701
ACCT	CL9163.Contig3_All	CL4362.Contig1_All	4-coumarate--CoA ligase	3694.POPTR_0006s00630.1	3694.POPTR_0017s13880.1	701
ACCT	CL10456.Contig3_All	CL3503.Contig8_All	Retinol dehydrogenase	3694.POPTR_0001s45770.1	3694.POPTR_0014s16670.1	378
ACCT	Unigene36867_All	CL3503.Contig8_All	Retinol dehydrogenase	3694.POPTR_0001s45770.1	3694.POPTR_0014s16670.1	378
ACCT	Unigene11183_All	CL3503.Contig8_All	Retinol dehydrogenase	3694.POPTR_0001s45770.1	3694.POPTR_0014s16670.1	378
ACCT	CL10456.Contig3_All	CL3503.Contig6_All	Retinol dehydrogenase	3694.POPTR_0001s45770.1	3694.POPTR_0014s16670.1	378
ACCT	Unigene36867_All	CL3503.Contig6_All	Retinol dehydrogenase	3694.POPTR_0001s45770.1	3694.POPTR_0014s16670.1	378
ACCT	Unigene11183_All	CL3503.Contig6_All	Retinol dehydrogenase	3694.POPTR_0001s45770.1	3694.POPTR_0014s16670.1	378
DXR	CL11463.Contig2_All	CL11269.Contig1_All	-	3694.POPTR_0012s08230.1	3694.POPTR_0011s16790.1	335
ACCT	CL10456.Contig3_All	CL6740.Contig4_All	-	3694.POPTR_0014s16670.1	3694.POPTR_0014s05070.1	377
ACCT	Unigene36867_All	CL6740.Contig4_All	-	3694.POPTR_0014s16670.1	3694.POPTR_0014s05070.1	377
ACCT	Unigene11183_All	CL6740.Contig4_All	-	3694.POPTR_0014s16670.1	3694.POPTR_0014s05070.1	377
ACCT	CL10456.Contig3_All	CL11269.Contig1_All	-	3694.POPTR_0014s16670.1	3694.POPTR_0011s16790.1	175
ACCT	Unigene36867_All	CL11269.Contig1_All	-	3694.POPTR_0014s16670.1	3694.POPTR_0011s16790.1	175
ACCT	Unigene11183_All	CL11269.Contig1_All	-	3694.POPTR_0014s16670.1	3694.POPTR_0011s16790.1	175
DXR	CL11463.Contig2_All	Unigene28288_All	-	3694.POPTR_0014s17680.1	3694.POPTR_0012s08230.1	168
ACCT	CL10456.Contig3_All	CL11617.Contig3_All	-	3694.POPTR_0014s18430.1	3694.POPTR_0014s16670.1	827
ACCT	Unigene36867_All	CL11617.Contig3_All	-	3694.POPTR_0014s18430.1	3694.POPTR_0014s16670.1	827
ACCT	Unigene11183_All	CL11617.Contig3_All	-	3694.POPTR_0014s18430.1	3694.POPTR_0014s16670.1	827
DXR	CL11463.Contig2_All	CL4288.Contig2_All	-	3694.POPTR_0015s05960.1	3694.POPTR_0012s08230.1	167
ACCT	CL10456.Contig3_All	CL4288.Contig2_All	-	3694.POPTR_0015s05960.1	3694.POPTR_0014s16670.1	350
ACCT	Unigene36867_All	CL4288.Contig2_All	-	3694.POPTR_0015s05960.1	3694.POPTR_0014s16670.1	350
ACCT	Unigene11183_All	CL4288.Contig2_All	-	3694.POPTR_0015s05960.1	3694.POPTR_0014s16670.1	350
ACCT	CL10456.Contig3_All	CL7914.Contig1_All	-	3694.POPTR_0015s06650.1	3694.POPTR_0014s16670.1	491
ACCT	Unigene36867_All	CL7914.Contig1_All	-	3694.POPTR_0015s06650.1	3694.POPTR_0014s16670.1	491
ACCT	Unigene11183_All	CL7914.Contig1_All	-	3694.POPTR_0015s06650.1	3694.POPTR_0014s16670.1	491
ACCT	CL10456.Contig3_All	CL10864.Contig2_All	-	3694.POPTR_0015s08190.1	3694.POPTR_0014s16670.1	469
ACCT	Unigene36867_All	CL10864.Contig2_All	-	3694.POPTR_0015s08190.1	3694.POPTR_0014s16670.1	469
ACCT	Unigene11183_All	CL10864.Contig2_All	-	3694.POPTR_0015s08190.1	3694.POPTR_0014s16670.1	469
ACCT	CL10456.Contig3_All	CL1314.Contig2_All	-	3694.POPTR_0016s07490.1	3694.POPTR_0014s16670.1	378
ACCT	Unigene36867_All	CL1314.Contig2_All	-	3694.POPTR_0016s07490.1	3694.POPTR_0014s16670.1	378
ACCT	Unigene11183_All	CL1314.Contig2_All	-	3694.POPTR_0016s07490.1	3694.POPTR_0014s16670.1	378
DXR	CL11463.Contig2_All	Unigene6929_All	-	3694.POPTR_0017s09850.1	3694.POPTR_0012s08230.1	335
ACCT	CL10456.Contig3_All	Unigene6929_All	-	3694.POPTR_0017s09850.1	3694.POPTR_0014s16670.1	175
ACCT	Unigene36867_All	Unigene6929_All	-	3694.POPTR_0017s09850.1	3694.POPTR_0014s16670.1	175
ACCT	Unigene11183_All	Unigene6929_All	-	3694.POPTR_0017s09850.1	3694.POPTR_0014s16670.1	175
ACCT	CL10456.Contig3_All	CL794.Contig15_All	-	3694.POPTR_0018s03870.1	3694.POPTR_0014s16670.1	912
ACCT	Unigene36867_All	CL794.Contig15_All	-	3694.POPTR_0018s03870.1	3694.POPTR_0014s16670.1	912
ACCT	Unigene11183_All	CL794.Contig15_All	-	3694.POPTR_0018s03870.1	3694.POPTR_0014s16670.1	912
ACCT	CL10456.Contig3_All	CL10180.Contig8_All	-	3694.POPTR_0018s03870.1	3694.POPTR_0014s16670.1	912
ACCT	Unigene36867_All	CL10180.Contig8_All	-	3694.POPTR_0018s03870.1	3694.POPTR_0014s16670.1	912
ACCT	Unigene11183_All	CL10180.Contig8_All	-	3694.POPTR_0018s03870.1	3694.POPTR_0014s16670.1	912
ACCT	CL10456.Contig3_All	CL10180.Contig3_All	-	3694.POPTR_0018s03870.1	3694.POPTR_0014s16670.1	912
ACCT	Unigene36867_All	CL10180.Contig3_All	-	3694.POPTR_0018s03870.1	3694.POPTR_0014s16670.1	912
ACCT	Unigene11183_All	CL10180.Contig3_All	-	3694.POPTR_0018s03870.1	3694.POPTR_0014s16670.1	912
ACCT	CL10456.Contig3_All	Unigene20458_All	-	3694.POPTR_0018s08940.1	3694.POPTR_0014s16670.1	999
ACCT	Unigene36867_All	Unigene20458_All	-	3694.POPTR_0018s08940.1	3694.POPTR_0014s16670.1	999
ACCT	Unigene11183_All	Unigene20458_All	-	3694.POPTR_0018s08940.1	3694.POPTR_0014s16670.1	999
ACCT	CL10456.Contig3_All	Unigene25456_All	-	3694.POPTR_0018s09500.1	3694.POPTR_0014s16670.1	376
ACCT	Unigene36867_All	Unigene25456_All	-	3694.POPTR_0018s09500.1	3694.POPTR_0014s16670.1	376
ACCT	Unigene11183_All	Unigene25456_All	-	3694.POPTR_0018s09500.1	3694.POPTR_0014s16670.1	376
ACCT	CL10456.Contig3_All	Unigene7444_All	-	3694.POPTR_0019s05620.1	3694.POPTR_0014s16670.1	178
ACCT	Unigene36867_All	Unigene7444_All	-	3694.POPTR_0019s05620.1	3694.POPTR_0014s16670.1	178
ACCT	Unigene11183_All	Unigene7444_All	-	3694.POPTR_0019s05620.1	3694.POPTR_0014s16670.1	178
ACCT	CL10456.Contig3_All	Unigene36264_All	-	3694.POPTR_0019s05620.1	3694.POPTR_0014s16670.1	178
ACCT	Unigene36867_All	Unigene36264_All	-	3694.POPTR_0019s05620.1	3694.POPTR_0014s16670.1	178
ACCT	Unigene11183_All	Unigene36264_All	-	3694.POPTR_0019s05620.1	3694.POPTR_0014s16670.1	178
ACCT	CL10456.Contig3_All	CL15277.Contig1_All	-	3694.POPTR_0019s08240.1	3694.POPTR_0014s16670.1	176
ACCT	Unigene36867_All	CL15277.Contig1_All	-	3694.POPTR_0019s08240.1	3694.POPTR_0014s16670.1	176
ACCT	Unigene11183_All	CL15277.Contig1_All	-	3694.POPTR_0019s08240.1	3694.POPTR_0014s16670.1	176
DXR	CL11463.Contig2_All	CL15277.Contig1_All	-	3694.POPTR_0019s08240.1	3694.POPTR_0012s08230.1	162
ACCT	CL10456.Contig3_All	CL9866.Contig2_All	-	3694.POPTR_0001s06170.1	3694.POPTR_0014s16670.1	378
ACCT	Unigene36867_All	CL9866.Contig2_All	-	3694.POPTR_0001s06170.1	3694.POPTR_0014s16670.1	378
ACCT	Unigene11183_All	CL9866.Contig2_All	-	3694.POPTR_0001s06170.1	3694.POPTR_0014s16670.1	378
ACCT	CL10456.Contig3_All	CL6483.Contig3_All	-	3694.POPTR_0001s06590.1	3694.POPTR_0014s16670.1	176
ACCT	Unigene36867_All	CL6483.Contig3_All	-	3694.POPTR_0001s06590.1	3694.POPTR_0014s16670.1	176
ACCT	Unigene11183_All	CL6483.Contig3_All	-	3694.POPTR_0001s06590.1	3694.POPTR_0014s16670.1	176
ACCT	CL10456.Contig3_All	CL1608.Contig2_All	-	3694.POPTR_0001s13400.1	3694.POPTR_0014s16670.1	551
ACCT	Unigene36867_All	CL1608.Contig2_All	-	3694.POPTR_0001s13400.1	3694.POPTR_0014s16670.1	551
ACCT	Unigene11183_All	CL1608.Contig2_All	-	3694.POPTR_0001s13400.1	3694.POPTR_0014s16670.1	551
DXR	CL11463.Contig2_All	CL527.Contig35_All	-	3694.POPTR_0001s23620.1	3694.POPTR_0012s08230.1	300
DXR	CL11463.Contig2_All	CL527.Contig24_All	-	3694.POPTR_0001s23620.1	3694.POPTR_0012s08230.1	300
DXR	CL11463.Contig2_All	CL527.Contig14_All	-	3694.POPTR_0001s23620.1	3694.POPTR_0012s08230.1	300
ACCT	CL10456.Contig3_All	CL1474.Contig3_All	-	3694.POPTR_0001s29650.1	3694.POPTR_0014s16670.1	395
ACCT	Unigene36867_All	CL1474.Contig3_All	-	3694.POPTR_0001s29650.1	3694.POPTR_0014s16670.1	395
ACCT	Unigene11183_All	CL1474.Contig3_All	-	3694.POPTR_0001s29650.1	3694.POPTR_0014s16670.1	395
ACCT	CL10456.Contig3_All	CL2849.Contig3_All	-	3694.POPTR_0001s36290.1	3694.POPTR_0014s16670.1	185
ACCT	Unigene36867_All	CL2849.Contig3_All	-	3694.POPTR_0001s36290.1	3694.POPTR_0014s16670.1	185
ACCT	Unigene11183_All	CL2849.Contig3_All	-	3694.POPTR_0001s36290.1	3694.POPTR_0014s16670.1	185
DXR	CL11463.Contig2_All	CL12367.Contig1_All	-	3694.POPTR_0001s38570.1	3694.POPTR_0012s08230.1	207
DXR	CL11463.Contig2_All	CL12484.Contig2_All	-	3694.POPTR_0001s40130.1	3694.POPTR_0012s08230.1	195
ACCT	CL10456.Contig3_All	CL12484.Contig2_All	-	3694.POPTR_0001s40130.1	3694.POPTR_0014s16670.1	272
ACCT	Unigene36867_All	CL12484.Contig2_All	-	3694.POPTR_0001s40130.1	3694.POPTR_0014s16670.1	272
ACCT	Unigene11183_All	CL12484.Contig2_All	-	3694.POPTR_0001s40130.1	3694.POPTR_0014s16670.1	272
ACCT	CL10456.Contig3_All	CL1254.Contig26_All	-	3694.POPTR_0001s46990.1	3694.POPTR_0014s16670.1	376
ACCT	Unigene36867_All	CL1254.Contig26_All	-	3694.POPTR_0001s46990.1	3694.POPTR_0014s16670.1	376
ACCT	Unigene11183_All	CL1254.Contig26_All	-	3694.POPTR_0001s46990.1	3694.POPTR_0014s16670.1	376
ACCT	CL10456.Contig3_All	CL1254.Contig17_All	-	3694.POPTR_0001s46990.1	3694.POPTR_0014s16670.1	376
ACCT	Unigene36867_All	CL1254.Contig17_All	-	3694.POPTR_0001s46990.1	3694.POPTR_0014s16670.1	376
ACCT	Unigene11183_All	CL1254.Contig17_All	-	3694.POPTR_0001s46990.1	3694.POPTR_0014s16670.1	376
ACCT	CL10456.Contig3_All	CL1254.Contig4_All	-	3694.POPTR_0001s46990.1	3694.POPTR_0014s16670.1	376
ACCT	Unigene36867_All	CL1254.Contig4_All	-	3694.POPTR_0001s46990.1	3694.POPTR_0014s16670.1	376
ACCT	Unigene11183_All	CL1254.Contig4_All	-	3694.POPTR_0001s46990.1	3694.POPTR_0014s16670.1	376
DXR	CL11463.Contig2_All	CL4566.Contig6_All	-	3694.POPTR_0002s13420.1	3694.POPTR_0012s08230.1	160
ACCT	CL10456.Contig3_All	CL4940.Contig2_All	-	3694.POPTR_0002s15850.1	3694.POPTR_0014s16670.1	265
ACCT	Unigene36867_All	CL4940.Contig2_All	-	3694.POPTR_0002s15850.1	3694.POPTR_0014s16670.1	265
ACCT	Unigene11183_All	CL4940.Contig2_All	-	3694.POPTR_0002s15850.1	3694.POPTR_0014s16670.1	265
ACCT	CL10456.Contig3_All	Unigene25695_All	-	3694.POPTR_0003s12880.1	3694.POPTR_0014s16670.1	378
ACCT	Unigene36867_All	Unigene25695_All	-	3694.POPTR_0003s12880.1	3694.POPTR_0014s16670.1	378
ACCT	Unigene11183_All	Unigene25695_All	-	3694.POPTR_0003s12880.1	3694.POPTR_0014s16670.1	378
ACCT	CL10456.Contig3_All	CL3394.Contig5_All	-	3694.POPTR_0003s12880.1	3694.POPTR_0014s16670.1	378
ACCT	Unigene36867_All	CL3394.Contig5_All	-	3694.POPTR_0003s12880.1	3694.POPTR_0014s16670.1	378
ACCT	Unigene11183_All	CL3394.Contig5_All	-	3694.POPTR_0003s12880.1	3694.POPTR_0014s16670.1	378
ACCT	CL10456.Contig3_All	CL3394.Contig2_All	-	3694.POPTR_0003s12880.1	3694.POPTR_0014s16670.1	378
ACCT	Unigene36867_All	CL3394.Contig2_All	-	3694.POPTR_0003s12880.1	3694.POPTR_0014s16670.1	378
ACCT	Unigene11183_All	CL3394.Contig2_All	-	3694.POPTR_0003s12880.1	3694.POPTR_0014s16670.1	378
ACCT	CL10456.Contig3_All	Unigene14137_All	-	3694.POPTR_0003s15340.1	3694.POPTR_0014s16670.1	178
ACCT	Unigene36867_All	Unigene14137_All	-	3694.POPTR_0003s15340.1	3694.POPTR_0014s16670.1	178
ACCT	Unigene11183_All	Unigene14137_All	-	3694.POPTR_0003s15340.1	3694.POPTR_0014s16670.1	178
DXR	CL11463.Contig2_All	Unigene11100_All	-	3694.POPTR_0004s03540.1	3694.POPTR_0012s08230.1	339
DXR	CL11463.Contig2_All	CL5293.Contig5_All	-	3694.POPTR_0004s03950.1	3694.POPTR_0012s08230.1	485
DXR	CL11463.Contig2_All	CL5293.Contig4_All	-	3694.POPTR_0004s03950.1	3694.POPTR_0012s08230.1	485
ACCT	CL10456.Contig3_All	CL8738.Contig3_All	-	3694.POPTR_0004s05430.1	3694.POPTR_0014s16670.1	236
ACCT	Unigene36867_All	CL8738.Contig3_All	-	3694.POPTR_0004s05430.1	3694.POPTR_0014s16670.1	236
ACCT	Unigene11183_All	CL8738.Contig3_All	-	3694.POPTR_0004s05430.1	3694.POPTR_0014s16670.1	236
ACCT	CL10456.Contig3_All	CL8738.Contig5_All	-	3694.POPTR_0004s05430.1	3694.POPTR_0014s16670.1	236
ACCT	Unigene36867_All	CL8738.Contig5_All	-	3694.POPTR_0004s05430.1	3694.POPTR_0014s16670.1	236
ACCT	Unigene11183_All	CL8738.Contig5_All	-	3694.POPTR_0004s05430.1	3694.POPTR_0014s16670.1	236
DXR	CL11463.Contig2_All	CL13490.Contig1_All	-	3694.POPTR_0004s08320.1	3694.POPTR_0012s08230.1	480
DXR	CL11463.Contig2_All	CL13490.Contig2_All	-	3694.POPTR_0004s08320.1	3694.POPTR_0012s08230.1	480
ACCT	CL10456.Contig3_All	CL13490.Contig1_All	-	3694.POPTR_0004s08320.1	3694.POPTR_0014s16670.1	153
ACCT	Unigene36867_All	CL13490.Contig1_All	-	3694.POPTR_0004s08320.1	3694.POPTR_0014s16670.1	153
ACCT	Unigene11183_All	CL13490.Contig1_All	-	3694.POPTR_0004s08320.1	3694.POPTR_0014s16670.1	153
ACCT	CL10456.Contig3_All	CL13490.Contig2_All	-	3694.POPTR_0004s08320.1	3694.POPTR_0014s16670.1	153
ACCT	Unigene36867_All	CL13490.Contig2_All	-	3694.POPTR_0004s08320.1	3694.POPTR_0014s16670.1	153
ACCT	Unigene11183_All	CL13490.Contig2_All	-	3694.POPTR_0004s08320.1	3694.POPTR_0014s16670.1	153
DXR	CL11463.Contig2_All	CL11268.Contig1_All	-	3694.POPTR_0005s05900.1	3694.POPTR_0012s08230.1	510
DXR	CL11463.Contig2_All	CL14851.Contig2_All	-	3694.POPTR_0005s24740.1	3694.POPTR_0012s08230.1	503
ACCT	CL9163.Contig3_All	Unigene7444_All	-	3694.POPTR_0006s00630.1	3694.POPTR_0019s05620.1	178
ACCT	CL9163.Contig3_All	Unigene36264_All	-	3694.POPTR_0006s00630.1	3694.POPTR_0019s05620.1	178
ACCT	CL9163.Contig3_All	CL10864.Contig2_All	-	3694.POPTR_0006s00630.1	3694.POPTR_0015s08190.1	469
ACCT	CL9163.Contig3_All	CL6740.Contig4_All	-	3694.POPTR_0006s00630.1	3694.POPTR_0014s05070.1	377
ACCT	CL9163.Contig3_All	Unigene25456_All	-	3694.POPTR_0006s00630.1	3694.POPTR_0018s09500.1	376
ACCT	CL9163.Contig3_All	CL1254.Contig26_All	-	3694.POPTR_0006s00630.1	3694.POPTR_0001s46990.1	376
ACCT	CL9163.Contig3_All	CL1254.Contig17_All	-	3694.POPTR_0006s00630.1	3694.POPTR_0001s46990.1	376
ACCT	CL9163.Contig3_All	CL1254.Contig4_All	-	3694.POPTR_0006s00630.1	3694.POPTR_0001s46990.1	376
ACCT	CL9163.Contig3_All	Unigene6929_All	-	3694.POPTR_0006s00630.1	3694.POPTR_0017s09850.1	175
ACCT	CL9163.Contig3_All	CL12484.Contig2_All	-	3694.POPTR_0006s00630.1	3694.POPTR_0001s40130.1	272
ACCT	CL9163.Contig3_All	CL13490.Contig1_All	-	3694.POPTR_0006s00630.1	3694.POPTR_0004s08320.1	153
ACCT	CL9163.Contig3_All	CL13490.Contig2_All	-	3694.POPTR_0006s00630.1	3694.POPTR_0004s08320.1	153
ACCT	CL9163.Contig3_All	Unigene36281_All	-	3694.POPTR_0006s00630.1	3694.POPTR_0004s08380.1	154
ACCT	CL9163.Contig3_All	CL1474.Contig3_All	-	3694.POPTR_0006s00630.1	3694.POPTR_0001s29650.1	395
ACCT	CL9163.Contig3_All	CL3503.Contig8_All	-	3694.POPTR_0006s00630.1	3694.POPTR_0001s45770.1	378
ACCT	CL9163.Contig3_All	CL3503.Contig6_All	-	3694.POPTR_0006s00630.1	3694.POPTR_0001s45770.1	378
ACCT	CL9163.Contig3_All	CL6483.Contig3_All	-	3694.POPTR_0006s00630.1	3694.POPTR_0001s06590.1	176
ACCT	CL9163.Contig3_All	CL1314.Contig2_All	-	3694.POPTR_0006s00630.1	3694.POPTR_0016s07490.1	378
ACCT	CL9163.Contig3_All	CL895.Contig2_All	-	3694.POPTR_0006s00630.1	3694.POPTR_0012s13580.1	236
ACCT	CL9163.Contig3_All	CL9866.Contig2_All	-	3694.POPTR_0006s00630.1	3694.POPTR_0001s06170.1	378
ACCT	CL9163.Contig3_All	CL4288.Contig2_All	-	3694.POPTR_0006s00630.1	3694.POPTR_0015s05960.1	350
ACCT	CL9163.Contig3_All	CL794.Contig15_All	-	3694.POPTR_0006s00630.1	3694.POPTR_0018s03870.1	912
ACCT	CL9163.Contig3_All	CL10180.Contig8_All	-	3694.POPTR_0006s00630.1	3694.POPTR_0018s03870.1	912
ACCT	CL9163.Contig3_All	CL10180.Contig3_All	-	3694.POPTR_0006s00630.1	3694.POPTR_0018s03870.1	912
ACCT	CL9163.Contig3_All	Unigene14137_All	-	3694.POPTR_0006s00630.1	3694.POPTR_0003s15340.1	178
ACCT	CL9163.Contig3_All	CL10329.Contig2_All	-	3694.POPTR_0006s00630.1	3694.POPTR_0001s24160.1	179
ACCT	CL9163.Contig3_All	CL8738.Contig2_All	-	3694.POPTR_0006s00630.1	3694.POPTR_0013s15310.1	236
ACCT	CL9163.Contig3_All	Unigene25695_All	-	3694.POPTR_0006s00630.1	3694.POPTR_0003s12880.1	378
ACCT	CL9163.Contig3_All	CL3394.Contig5_All	-	3694.POPTR_0006s00630.1	3694.POPTR_0003s12880.1	378
ACCT	CL9163.Contig3_All	CL3394.Contig2_All	-	3694.POPTR_0006s00630.1	3694.POPTR_0003s12880.1	378
ACCT	CL9163.Contig3_All	CL15277.Contig1_All	-	3694.POPTR_0006s00630.1	3694.POPTR_0019s08240.1	176
ACCT	CL9163.Contig3_All	CL11269.Contig1_All	-	3694.POPTR_0006s00630.1	3694.POPTR_0011s16790.1	175
ACCT	CL9163.Contig3_All	CL11617.Contig3_All	-	3694.POPTR_0006s00630.1	3694.POPTR_0014s18430.1	827
ACCT	CL9163.Contig3_All	Unigene20458_All	-	3694.POPTR_0006s00630.1	3694.POPTR_0018s08940.1	999
ACCT	CL9163.Contig3_All	CL4940.Contig2_All	-	3694.POPTR_0006s00630.1	3694.POPTR_0002s15850.1	265
ACCT	CL9163.Contig3_All	CL2849.Contig3_All	-	3694.POPTR_0006s00630.1	3694.POPTR_0001s36290.1	185
ACCT	CL9163.Contig3_All	CL7914.Contig1_All	-	3694.POPTR_0006s00630.1	3694.POPTR_0015s06650.1	491
ACCT	CL9163.Contig3_All	CL1608.Contig2_All	-	3694.POPTR_0006s00630.1	3694.POPTR_0001s13400.1	551
ACCT	CL10456.Contig3_All	Unigene27927_All	-	3694.POPTR_0006s03390.1	3694.POPTR_0014s16670.1	220
ACCT	Unigene36867_All	Unigene27927_All	-	3694.POPTR_0006s03390.1	3694.POPTR_0014s16670.1	220
ACCT	Unigene11183_All	Unigene27927_All	-	3694.POPTR_0006s03390.1	3694.POPTR_0014s16670.1	220
ACCT	CL9163.Contig3_All	Unigene27927_All	-	3694.POPTR_0006s03390.1	3694.POPTR_0006s00630.1	220
DXR	CL11463.Contig2_All	CL5649.Contig1_All	-	3694.POPTR_0006s10740.1	3694.POPTR_0012s08230.1	190
DXR	CL11463.Contig2_All	CL2674.Contig2_All	-	3694.POPTR_0006s13980.1	3694.POPTR_0012s08230.1	167
DXR	CL11463.Contig2_All	CL7297.Contig5_All	-	3694.POPTR_0006s25780.1	3694.POPTR_0012s08230.1	152
ACCT	CL10456.Contig3_All	Unigene17759_All	-	3694.POPTR_0009s03900.1	3694.POPTR_0014s16670.1	459
ACCT	Unigene36867_All	Unigene17759_All	-	3694.POPTR_0009s03900.1	3694.POPTR_0014s16670.1	459
ACCT	Unigene11183_All	Unigene17759_All	-	3694.POPTR_0009s03900.1	3694.POPTR_0014s16670.1	459
ACCT	CL9163.Contig3_All	Unigene17759_All	-	3694.POPTR_0009s03900.1	3694.POPTR_0006s00630.1	459
DXR	CL11463.Contig2_All	CL6103.Contig11_All	-	3694.POPTR_0009s08570.1	3694.POPTR_0012s08230.1	171
ACCT	CL9163.Contig3_All	CL13778.Contig2_All	-	3694.POPTR_0009s09570.1	3694.POPTR_0006s00630.1	176
ACCT	CL10456.Contig3_All	CL13778.Contig2_All	-	3694.POPTR_0009s09570.1	3694.POPTR_0014s16670.1	176
ACCT	Unigene36867_All	CL13778.Contig2_All	-	3694.POPTR_0009s09570.1	3694.POPTR_0014s16670.1	176
ACCT	Unigene11183_All	CL13778.Contig2_All	-	3694.POPTR_0009s09570.1	3694.POPTR_0014s16670.1	176
DXR	CL11463.Contig2_All	Unigene35425_All	-	3694.POPTR_0009s14340.1	3694.POPTR_0012s08230.1	150
ACCT	CL10456.Contig3_All	CL5596.Contig1_All	-	3694.POPTR_0010s14900.1	3694.POPTR_0014s16670.1	459
ACCT	CL10456.Contig3_All	CL15242.Contig4_All	-	3694.POPTR_0010s17870.1	3694.POPTR_0014s16670.1	237
ACCT	Unigene36867_All	CL15242.Contig4_All	-	3694.POPTR_0010s17870.1	3694.POPTR_0014s16670.1	237
ACCT	Unigene11183_All	CL15242.Contig4_All	-	3694.POPTR_0010s17870.1	3694.POPTR_0014s16670.1	237
ACCT	CL9163.Contig3_All	CL15242.Contig4_All	-	3694.POPTR_0010s17870.1	3694.POPTR_0006s00630.1	237
ACCT	CL10456.Contig3_All	CL13796.Contig5_All	-	3694.POPTR_0010s21270.1	3694.POPTR_0014s16670.1	209
ACCT	Unigene36867_All	CL13796.Contig5_All	-	3694.POPTR_0010s21270.1	3694.POPTR_0014s16670.1	209
ACCT	Unigene11183_All	CL13796.Contig5_All	-	3694.POPTR_0010s21270.1	3694.POPTR_0014s16670.1	209
ACCT	CL9163.Contig3_All	CL13796.Contig5_All	-	3694.POPTR_0010s21270.1	3694.POPTR_0006s00630.1	209
ACCT	CL9163.Contig3_All	CL7017.Contig1_All	-	3694.POPTR_0010s21610.1	3694.POPTR_0006s00630.1	163
ACCT	CL10456.Contig3_All	CL7017.Contig1_All	-	3694.POPTR_0010s21610.1	3694.POPTR_0014s16670.1	163
ACCT	Unigene36867_All	CL7017.Contig1_All	-	3694.POPTR_0010s21610.1	3694.POPTR_0014s16670.1	163
ACCT	Unigene11183_All	CL7017.Contig1_All	-	3694.POPTR_0010s21610.1	3694.POPTR_0014s16670.1	163
ACCT	CL10456.Contig3_All	CL6030.Contig2_All	-	3694.POPTR_0010s23350.1	3694.POPTR_0014s16670.1	241
ACCT	Unigene36867_All	CL6030.Contig2_All	-	3694.POPTR_0010s23350.1	3694.POPTR_0014s16670.1	241
ACCT	Unigene11183_All	CL6030.Contig2_All	-	3694.POPTR_0010s23350.1	3694.POPTR_0014s16670.1	241
ACCT	CL9163.Contig3_All	CL6030.Contig2_All	-	3694.POPTR_0010s23350.1	3694.POPTR_0006s00630.1	241
ACCT	CL10456.Contig3_All	Unigene35614_All	-	3694.POPTR_0010s24730.1	3694.POPTR_0014s16670.1	178
ACCT	Unigene36867_All	Unigene35614_All	-	3694.POPTR_0010s24730.1	3694.POPTR_0014s16670.1	178
ACCT	Unigene11183_All	Unigene35614_All	-	3694.POPTR_0010s24730.1	3694.POPTR_0014s16670.1	178
ACCT	CL9163.Contig3_All	Unigene35614_All	-	3694.POPTR_0010s24730.1	3694.POPTR_0006s00630.1	178
ACCT	CL10456.Contig3_All	CL4324.Contig4_All	-	3694.POPTR_0011s04330.1	3694.POPTR_0014s16670.1	332
ACCT	Unigene36867_All	CL4324.Contig4_All	-	3694.POPTR_0011s04330.1	3694.POPTR_0014s16670.1	332
ACCT	Unigene11183_All	CL4324.Contig4_All	-	3694.POPTR_0011s04330.1	3694.POPTR_0014s16670.1	332
ACCT	CL9163.Contig3_All	CL4324.Contig4_All	-	3694.POPTR_0011s04330.1	3694.POPTR_0006s00630.1	332
GPPS	CL11176.Contig3_All	CL4931.Contig1_All	-	4081.Solyc08g023470.2.1	4081.Solyc02g079170.2.1	526
GPPS	CL11176.Contig3_All	Unigene7416_All	-	4081.Solyc08g023470.2.1	4081.Solyc02g079170.2.1	526
GPPS	CL11176.Contig3_All	CL2181.Contig4_All	-	4081.Solyc08g023470.2.1	4081.Solyc02g068750.1.1	349
GPPS	CL11176.Contig3_All	CL2181.Contig1_All	-	4081.Solyc08g023470.2.1	4081.Solyc02g068750.1.1	349
GPPS	CL11176.Contig3_All	CL2181.Contig2_All	-	4081.Solyc08g023470.2.1	4081.Solyc02g068750.1.1	349
GPPS	CL11176.Contig3_All	CL5362.Contig1_All	-	4081.Solyc08g023470.2.1	4081.Solyc08g006510.2.1	355
GPPS	CL11176.Contig3_All	CL4670.Contig2_All	-	4081.Solyc08g023470.2.1	4081.Solyc01g067530.2.1	372
GPPS	CL11176.Contig3_All	CL5306.Contig2_All	-	4081.Solyc08g023470.2.1	4081.Solyc05g051680.2.1	153
GPPS	CL11176.Contig3_All	CL15829.Contig2_All	-	4081.Solyc08g023470.2.1	4081.Solyc03g044710.2.1	282
GPPS	CL11176.Contig3_All	CL15771.Contig2_All	-	4081.Solyc08g023470.2.1	4081.Solyc04g078890.2.1	455
GPPS	CL11176.Contig3_All	CL4234.Contig6_All	-	4081.Solyc08g023470.2.1	4081.Solyc02g078260.2.1	162
GPPS	CL11176.Contig3_All	CL4234.Contig7_All	-	4081.Solyc08g023470.2.1	4081.Solyc02g078260.2.1	162
GPPS	CL11176.Contig3_All	CL4234.Contig1_All	-	4081.Solyc08g023470.2.1	4081.Solyc02g078260.2.1	162
GPPS	CL11176.Contig3_All	Unigene11135_All	-	4081.Solyc08g023470.2.1	4081.Solyc03g063600.2.1	153
GPPS	CL11176.Contig3_All	Unigene11785_All	-	4081.Solyc08g023470.2.1	4081.Solyc05g007250.2.1	337
GPPS	CL11176.Contig3_All	CL1435.Contig1_All	-	4081.Solyc08g023470.2.1	4081.Solyc05g007250.2.1	337
GPPS	CL11176.Contig3_All	Unigene44977_All	-	4081.Solyc08g023470.2.1	4081.Solyc05g007250.2.1	337
GPPS	CL11176.Contig3_All	Unigene31290_All	-	4081.Solyc08g023470.2.1	4081.Solyc04g014500.2.1	249
GPPS	CL11176.Contig3_All	Unigene31132_All	-	4081.Solyc08g023470.2.1	4081.Solyc04g014500.2.1	249
GPPS	CL11176.Contig3_All	CL11618.Contig2_All	-	4081.Solyc08g023470.2.1	4081.Solyc04g014500.2.1	249
GPPS	CL11176.Contig3_All	CL13075.Contig3_All	-	4081.Solyc08g023470.2.1	4081.Solyc04g026100.1.1	374
GPPS	CL11176.Contig3_All	CL7493.Contig1_All	-	4081.Solyc08g023470.2.1	4081.Solyc01g008330.2.1	166
GPPS	CL11176.Contig3_All	Unigene27575_All	-	4081.Solyc08g023470.2.1	4081.Solyc07g062140.2.1	300
GPPS	CL11176.Contig3_All	Unigene27591_All	-	4081.Solyc08g023470.2.1	4081.Solyc07g062140.2.1	300
GPPS	CL11176.Contig3_All	CL655.Contig6_All	-	4081.Solyc08g023470.2.1	4081.Solyc03g110940.2.1	204
GPPS	CL11176.Contig3_All	Unigene1719_All	-	4081.Solyc08g023470.2.1	4081.Solyc05g056110.2.1	261
GPPS	CL11176.Contig3_All	Unigene45036_All	-	4081.Solyc08g079820.2.1	4081.Solyc08g023470.2.1	249
GPPS	CL11176.Contig3_All	Unigene813_All	-	4081.Solyc08g082200.2.1	4081.Solyc08g023470.2.1	259
GPPS	CL11176.Contig3_All	Unigene22143_All	-	4081.Solyc09g091470.2.1	4081.Solyc08g023470.2.1	197
GPPS	CL11176.Contig3_All	CL6236.Contig8_All	-	4081.Solyc10g005060.2.1	4081.Solyc08g023470.2.1	229
GPPS	CL11176.Contig3_All	CL6236.Contig7_All	-	4081.Solyc10g005060.2.1	4081.Solyc08g023470.2.1	229
GPPS	CL11176.Contig3_All	CL12710.Contig2_All	-	4081.Solyc11g062060.1.1	4081.Solyc08g023470.2.1	282
GPPS	CL11176.Contig3_All	CL8435.Contig8_All	-	4081.Solyc11g065870.1.1	4081.Solyc08g023470.2.1	168
GPPS	CL11176.Contig3_All	CL2587.Contig1_All	-	4081.Solyc12g013690.1.1	4081.Solyc08g023470.2.1	243
GPPS	CL11176.Contig3_All	CL10390.Contig1_All	-	4081.Solyc12g021230.1.1	4081.Solyc08g023470.2.1	159
GPPS	CL11176.Contig3_All	CL3167.Contig6_All	-	4081.Solyc12g049590.1.1	4081.Solyc08g023470.2.1	321
HMGR	CL10011.Contig1_All	CL13222.Contig2_All	-	4113.PGSC0003DMT400048075	4113.PGSC0003DMT400019434	523
HMGR	CL10011.Contig1_All	Unigene1117_All	-	4113.PGSC0003DMT400048075	4113.PGSC0003DMT400015661	265
HMGR	CL10011.Contig1_All	Unigene3322_All	-	4113.PGSC0003DMT400048075	4113.PGSC0003DMT400017488	306
HMGR	CL10011.Contig1_All	Unigene20610_All	-	4113.PGSC0003DMT400048075	4113.PGSC0003DMT400017488	306
HMGR	CL10011.Contig1_All	CL7296.Contig5_All	-	4113.PGSC0003DMT400048075	4113.PGSC0003DMT400026995	420
HMGR	CL10011.Contig1_All	CL2341.Contig1_All	-	4113.PGSC0003DMT400048075	4113.PGSC0003DMT400001412	544
HMGR	CL10011.Contig1_All	CL3823.Contig3_All	-	4113.PGSC0003DMT400055268	4113.PGSC0003DMT400048075	202
HMGR	CL10011.Contig1_All	CL922.Contig7_All	-	4113.PGSC0003DMT400058959	4113.PGSC0003DMT400048075	523
HMGR	CL10011.Contig1_All	Unigene18040_All	-	4113.PGSC0003DMT400076498	4113.PGSC0003DMT400048075	151
HMGR	CL10011.Contig1_All	CL3379.Contig4_All	-	4113.PGSC0003DMT400076565	4113.PGSC0003DMT400048075	151
HMGR	CL10011.Contig1_All	CL533.Contig8_All	-	4113.PGSC0003DMT400076966	4113.PGSC0003DMT400048075	364
HMGR	CL10011.Contig1_All	CL533.Contig5_All	-	4113.PGSC0003DMT400076966	4113.PGSC0003DMT400048075	364
ACCT	Unigene21491_All	CL4266.Contig1_All	-	7029.ACYPI008366-PA	7029.ACYPI001292-PA	868
ACCT	Unigene21491_All	CL1656.Contig1_All	-	7029.ACYPI008366-PA	7029.ACYPI003581-PA	367
ACCT	Unigene21491_All	Unigene8060_All	-	7029.ACYPI008366-PA	7029.ACYPI007791-PA	379
ACCT	Unigene21491_All	CL4460.Contig1_All	-	7029.ACYPI008366-PA	7029.ACYPI004945-PA	150
ACCT	Unigene21491_All	Unigene51007_All	-	7029.ACYPI008366-PA	7029.ACYPI003232-PA	977
ACCT	Unigene21491_All	CL13235.Contig1_All	-	7029.ACYPI008366-PA	7029.ACYPI002694-PA	293
ACCT	Unigene21491_All	CL13235.Contig2_All	-	7029.ACYPI008366-PA	7029.ACYPI002694-PA	293
PMK	CL12213.Contig1_All	CL14609.Contig2_All	-	29760.VIT_02s0012g02530.t01	29760.VIT_01s0011g00600.t01	175
PMK	CL12213.Contig1_All	CL14609.Contig1_All	-	29760.VIT_02s0012g02530.t01	29760.VIT_01s0011g00600.t01	175
PMK	CL12213.Contig1_All	Unigene10330_All	-	29760.VIT_09s0002g00820.t01	29760.VIT_02s0012g02530.t01	161
PMK	CL12213.Contig1_All	CL4320.Contig1_All	-	29760.VIT_10s0003g00070.t01	29760.VIT_02s0012g02530.t01	340
PMK	CL12213.Contig1_All	CL4320.Contig2_All	-	29760.VIT_10s0003g00070.t01	29760.VIT_02s0012g02530.t01	340
PMK	CL12213.Contig1_All	CL2089.Contig5_All	-	29760.VIT_13s0067g01900.t01	29760.VIT_02s0012g02530.t01	225
PMK	CL12213.Contig1_All	CL2089.Contig7_All	-	29760.VIT_13s0067g01900.t01	29760.VIT_02s0012g02530.t01	225
PMK	CL12213.Contig1_All	CL2089.Contig2_All	-	29760.VIT_13s0067g01900.t01	29760.VIT_02s0012g02530.t01	225
MK	CL9393.Contig1_All	CL10845.Contig2_All	-	29760.VIT_14s0128g00330.t01	29760.VIT_03s0038g04080.t01	362
MK	CL9393.Contig1_All	Unigene11080_All	-	29760.VIT_14s0128g00330.t01	29760.VIT_04s0008g06320.t01	538
MK	CL9393.Contig1_All	CL4320.Contig1_All	-	29760.VIT_14s0128g00330.t01	29760.VIT_10s0003g00070.t01	341
MK	CL9393.Contig1_All	CL4320.Contig2_All	-	29760.VIT_14s0128g00330.t01	29760.VIT_10s0003g00070.t01	341
MK	CL9393.Contig1_All	CL12008.Contig1_All	-	29760.VIT_14s0128g00330.t01	29760.VIT_08s0007g01100.t01	153
MK	CL9393.Contig1_All	CL3623.Contig1_All	-	29760.VIT_14s0128g00330.t01	29760.VIT_06s0004g05900.t01	427
MK	CL9393.Contig1_All	Unigene10330_All	-	29760.VIT_14s0128g00330.t01	29760.VIT_09s0002g00820.t01	416
MK	CL9393.Contig1_All	CL3768.Contig3_All	-	29760.VIT_14s0128g00330.t01	29760.VIT_10s0003g03650.t01	457
MK	CL9393.Contig1_All	CL13254.Contig1_All	-	29760.VIT_15s0021g01230.t01	29760.VIT_14s0128g00330.t01	362
PMK	CL12213.Contig1_All	CL3805.Contig3_All	-	29760.VIT_15s0046g00460.t01	29760.VIT_02s0012g02530.t01	175
GGPPS	Unigene13380_All	CL7653.Contig1_All	-	29760.VIT_18s0001g12000.t01	29760.VIT_13s0019g01820.t01	208
GGPPS	Unigene13380_All	CL7980.Contig1_All	-	29760.VIT_18s0001g12000.t01	29760.VIT_06s0004g00560.t01	321
GGPPS	Unigene13380_All	CL836.Contig5_All	-	29760.VIT_18s0001g12000.t01	29760.VIT_06s0004g00460.t01	361
GGPPS	Unigene13380_All	CL527.Contig44_All	-	29760.VIT_18s0001g12000.t01	29760.VIT_13s0156g00350.t01	258
GGPPS	Unigene13380_All	CL527.Contig53_All	-	29760.VIT_18s0001g12000.t01	29760.VIT_13s0156g00350.t01	258
GGPPS	Unigene13380_All	CL527.Contig37_All	-	29760.VIT_18s0001g12000.t01	29760.VIT_13s0156g00350.t01	258
GGPPS	Unigene13380_All	CL527.Contig7_All	-	29760.VIT_18s0001g12000.t01	29760.VIT_13s0156g00350.t01	258
GGPPS	Unigene13380_All	CL14843.Contig3_All	-	29760.VIT_18s0001g12000.t01	29760.VIT_04s0008g02560.t01	201
GGPPS	Unigene13380_All	CL7992.Contig5_All	-	29760.VIT_18s0001g12000.t01	29760.VIT_04s0044g01690.t01	168
GGPPS	Unigene13380_All	Unigene35770_All	-	29760.VIT_18s0001g12000.t01	29760.VIT_04s0008g00650.t01	354
GGPPS	Unigene13380_All	CL14145.Contig1_All	-	29760.VIT_18s0001g12000.t01	29760.VIT_17s0000g03850.t01	169
GGPPS	Unigene13380_All	CL11151.Contig3_All	-	29760.VIT_18s0001g12000.t01	29760.VIT_05s0094g00430.t01	155
GGPPS	Unigene13380_All	CL12571.Contig1_All	-	29760.VIT_18s0001g12000.t01	29760.VIT_06s0004g06320.t01	179
GGPPS	Unigene13380_All	CL3768.Contig3_All	-	29760.VIT_18s0001g12000.t01	29760.VIT_10s0003g03650.t01	328
GGPPS	Unigene13380_All	CL10192.Contig6_All	-	29760.VIT_18s0001g12000.t01	29760.VIT_05s0029g01200.t01	654
GGPPS	Unigene13380_All	CL10192.Contig5_All	-	29760.VIT_18s0001g12000.t01	29760.VIT_05s0029g01200.t01	654
GGPPS	Unigene13380_All	CL2428.Contig2_All	-	29760.VIT_18s0001g12000.t01	29760.VIT_12s0059g01750.t01	197
GGPPS	Unigene13380_All	CL2428.Contig3_All	-	29760.VIT_18s0001g12000.t01	29760.VIT_12s0059g01750.t01	197
GGPPS	Unigene13380_All	CL1382.Contig1_All	-	29760.VIT_18s0001g12000.t01	29760.VIT_10s0003g01680.t01	325
GGPPS	Unigene13380_All	Unigene34904_All	-	29760.VIT_18s0001g12000.t01	29760.VIT_06s0004g02100.t01	179
GGPPS	Unigene13380_All	Unigene11080_All	-	29760.VIT_18s0001g12000.t01	29760.VIT_04s0008g06320.t01	362
GGPPS	Unigene13380_All	CL2550.Contig2_All	-	29760.VIT_18s0001g12000.t01	29760.VIT_14s0068g00870.t01	277
GGPPS	Unigene13380_All	CL6735.Contig1_All	-	29760.VIT_18s0001g12000.t01	29760.VIT_11s0016g02040.t01	196
GGPPS	Unigene13380_All	CL11378.Contig1_All	-	29760.VIT_18s0001g12000.t01	29760.VIT_07s0031g02690.t01	402
GGPPS	Unigene13380_All	CL15785.Contig3_All	-	29760.VIT_18s0001g12000.t01	29760.VIT_08s0056g01270.t01	232
GGPPS	Unigene13380_All	Unigene9501_All	-	29760.VIT_18s0001g12000.t01	29760.VIT_07s0141g00390.t01	151
GGPPS	Unigene13380_All	Unigene9419_All	-	29760.VIT_18s0001g12000.t01	29760.VIT_07s0141g00390.t01	151
GGPPS	Unigene13380_All	CL5661.Contig1_All	-	29760.VIT_18s0001g12000.t01	29760.VIT_18s0001g00580.t01	150
GGPPS	Unigene13380_All	CL13134.Contig1_All	-	29760.VIT_18s0001g12000.t01	29760.VIT_02s0025g03970.t01	284
GGPPS	Unigene13380_All	CL1132.Contig2_All	-	29760.VIT_18s0001g12000.t01	29760.VIT_16s0098g00850.t01	197
GGPPS	Unigene13380_All	CL15837.Contig3_All	-	29760.VIT_18s0001g12000.t01	29760.VIT_16s0098g00850.t01	197
GGPPS	Unigene13380_All	CL8098.Contig3_All	-	29760.VIT_18s0001g12000.t01	29760.VIT_18s0001g02610.t01	197
GGPPS	Unigene13380_All	CL6440.Contig2_All	-	29760.VIT_18s0001g12000.t01	29760.VIT_13s0084g00600.t01	156
GGPPS	Unigene13380_All	CL13254.Contig1_All	-	29760.VIT_18s0001g12000.t01	29760.VIT_15s0021g01230.t01	454
GGPPS	Unigene13380_All	CL8594.Contig2_All	-	29760.VIT_18s0001g12000.t01	29760.VIT_11s0016g04090.t01	160
GGPPS	Unigene13380_All	Unigene17038_All	-	29760.VIT_18s0001g12000.t01	29760.VIT_11s0016g04090.t01	160
GGPPS	Unigene13380_All	CL11774.Contig6_All	-	29760.VIT_18s0001g12000.t01	29760.VIT_05s0020g03370.t01	171
GGPPS	Unigene13380_All	CL9266.Contig1_All	-	29760.VIT_18s0001g12000.t01	29760.VIT_11s0016g00760.t01	503
GGPPS	Unigene13380_All	CL8435.Contig1_All	-	29760.VIT_18s0001g12000.t01	29760.VIT_06s0004g02070.t01	163
GGPPS	Unigene13380_All	CL12078.Contig1_All	-	29760.VIT_18s0001g12000.t01	29760.VIT_00s0181g00010.t01	165
GGPPS	Unigene13380_All	CL3623.Contig1_All	-	29760.VIT_18s0001g12000.t01	29760.VIT_06s0004g05900.t01	353
GGPPS	Unigene13380_All	Unigene6697_All	-	29760.VIT_18s0001g12000.t01	29760.VIT_04s0023g02810.t01	228
GGPPS	Unigene13380_All	CL4133.Contig6_All	-	29760.VIT_18s0001g12000.t01	29760.VIT_04s0023g02810.t01	228
GGPPS	Unigene13380_All	CL4133.Contig4_All	-	29760.VIT_18s0001g12000.t01	29760.VIT_04s0023g02810.t01	228
GGPPS	Unigene13380_All	Unigene10330_All	-	29760.VIT_18s0001g12000.t01	29760.VIT_09s0002g00820.t01	668
GGPPS	Unigene13380_All	CL13434.Contig2_All	-	29760.VIT_18s0001g12000.t01	29760.VIT_01s0011g05960.t01	325
GGPPS	Unigene13380_All	CL5117.Contig1_All	-	29760.VIT_18s0001g12000.t01	29760.VIT_18s0001g07680.t01	247
GGPPS	Unigene13380_All	CL5117.Contig7_All	-	29760.VIT_18s0001g12000.t01	29760.VIT_18s0001g07680.t01	247
GGPPS	Unigene13380_All	CL760.Contig2_All	-	29760.VIT_18s0001g12000.t01	29760.VIT_14s0060g02120.t01	330
GGPPS	Unigene13380_All	CL10845.Contig2_All	-	29760.VIT_18s0001g12000.t01	29760.VIT_03s0038g04080.t01	454
GGPPS	Unigene13380_All	CL11329.Contig2_All	-	29760.VIT_18s0001g12000.t01	29760.VIT_08s0007g04520.t01	197
GGPPS	Unigene13380_All	CL11329.Contig1_All	-	29760.VIT_18s0001g12000.t01	29760.VIT_08s0007g04520.t01	197
GGPPS	Unigene13380_All	CL14964.Contig5_All	-	29760.VIT_18s0001g12000.t01	29760.VIT_04s0008g02740.t01	201
GGPPS	Unigene13380_All	CL14964.Contig3_All	-	29760.VIT_18s0001g12000.t01	29760.VIT_04s0008g02740.t01	201
GGPPS	Unigene13380_All	CL6033.Contig2_All	-	29760.VIT_18s0001g12000.t01	29760.VIT_05s0020g00860.t01	150
GGPPS	Unigene13380_All	Unigene22139_All	-	29760.VIT_18s0001g12000.t01	29760.VIT_05s0020g00380.t01	151
GGPPS	Unigene13380_All	Unigene1009_All	-	29760.VIT_18s0001g12000.t01	29760.VIT_07s0130g00120.t01	155
GGPPS	Unigene13380_All	CL10390.Contig3_All	-	29760.VIT_18s0001g12000.t01	29760.VIT_08s0007g05120.t01	185
GGPPS	Unigene13380_All	Unigene7141_All	-	29760.VIT_18s0001g12000.t01	29760.VIT_01s0010g02760.t01	502
GGPPS	Unigene13380_All	CL11644.Contig1_All	-	29760.VIT_18s0001g12000.t01	29760.VIT_14s0030g01340.t01	395
GGPPS	Unigene13380_All	CL1754.Contig1_All	-	29760.VIT_18s0001g12000.t01	29760.VIT_14s0083g00950.t01	331
GGPPS	Unigene13380_All	Unigene24805_All	-	29760.VIT_18s0001g12000.t01	29760.VIT_17s0000g00160.t01	155
GGPPS	Unigene13380_All	CL13667.Contig1_All	-	29760.VIT_18s0001g12000.t01	29760.VIT_09s0002g00790.t01	166
GGPPS	Unigene13380_All	CL739.Contig13_All	-	29760.VIT_18s0001g12000.t01	29760.VIT_13s0064g00560.t01	476
GGPPS	Unigene13380_All	CL739.Contig5_All	-	29760.VIT_18s0001g12000.t01	29760.VIT_13s0064g00560.t01	476
GGPPS	Unigene13380_All	CL10417.Contig4_All	-	29760.VIT_18s0001g12000.t01	29760.VIT_03s0038g03090.t01	197
GGPPS	Unigene13380_All	CL5967.Contig2_All	-	29760.VIT_18s0001g12000.t01	29760.VIT_07s0005g04590.t01	157
GGPPS	Unigene13380_All	CL479.Contig58_All	-	29760.VIT_18s0001g12000.t01	29760.VIT_07s0104g01470.t01	221
PMK	CL12213.Contig1_All	CL7100.Contig4_All	-	29760.VIT_18s0001g15290.t01	29760.VIT_02s0012g02530.t01	188
GGPPS	Unigene13380_All	CL7227.Contig3_All	-	29760.VIT_18s0089g01190.t01	29760.VIT_18s0001g12000.t01	302
GGPPS	Unigene13380_All	Unigene24023_All	-	29760.VIT_19s0014g01470.t01	29760.VIT_18s0001g12000.t01	155
GGPPS	Unigene13380_All	Unigene24020_All	-	29760.VIT_19s0014g01470.t01	29760.VIT_18s0001g12000.t01	155
GGPPS	Unigene13380_All	Unigene24015_All	-	29760.VIT_19s0014g01470.t01	29760.VIT_18s0001g12000.t01	155
GGPPS	Unigene13380_All	CL12644.Contig1_All	-	29760.VIT_19s0014g01520.t01	29760.VIT_18s0001g12000.t01	305
TPS	CL144.Contig2_All	Unigene28291_All	-	29760.VIT_19s0014g04900.t01	29760.VIT_17s0000g08240.t01	319
TPS	CL144.Contig2_All	CL8928.Contig4_All	-	29760.VIT_19s0014g04900.t01	29760.VIT_11s0016g05740.t01	319
TPS	CL144.Contig2_All	Unigene10011_All	-	29760.VIT_19s0014g04900.t01	29760.VIT_03s0038g04570.t01	319

## Sheet: CN
Name	ID 1	ID 2	Annotation	Protein 1 in STRING database	Protein 2 in STRING database	Score
GPPS	Unigene22736_All	Unigene11773_All	zinc finger protein JACKDAW-like	29760.VIT_18s0001g12000.t01	29760.VIT_06s0004g03070.t01	266
GPPS	Unigene31015_All	Unigene11773_All	zinc finger protein JACKDAW-like	29760.VIT_19s0090g00530.t01	29760.VIT_06s0004g03070.t01	266
GPPS	Unigene31015_All	C2H2_CL8162.Contig2_All	zinc finger protein 726-like	29760.VIT_19s0090g00530.t01	29760.VIT_08s0040g00240.t01	266
GPPS	Unigene31015_All	C2H2_CL8162.Contig1_All	zinc finger protein 726-like	29760.VIT_19s0090g00530.t01	29760.VIT_08s0040g00240.t01	266
PMK	CL16311.Contig2_All	CL11687.Contig3_All	zinc finger protein 622-like	29760.VIT_04s0008g02540.t01	29760.VIT_02s0012g02530.t01	188
GPPS	Unigene22736_All	C2H2_CL2104.Contig2_All	Zinc finger protein	29760.VIT_18s0001g12000.t01	29760.VIT_04s0008g01160.t01	266
GPPS	Unigene31015_All	C2H2_CL2104.Contig2_All	Zinc finger protein	29760.VIT_19s0090g00530.t01	29760.VIT_04s0008g01160.t01	266
HMGR	Unigene4289_All	CL7589.Contig2_All	squalene epoxidase	29760.VIT_18s0001g08550.t01	29760.VIT_03s0038g04100.t01	581
MK	CL10037.Contig1_All	CL7589.Contig2_All	squalene epoxidase	29760.VIT_18s0001g08550.t01	29760.VIT_14s0128g00330.t01	457
PMK	CL16311.Contig2_All	CL7589.Contig2_All	squalene epoxidase	29760.VIT_18s0001g08550.t01	29760.VIT_02s0012g02530.t01	321
GPPS	Unigene22736_All	CL7589.Contig2_All	squalene epoxidase	29760.VIT_18s0001g12000.t01	29760.VIT_18s0001g08550.t01	258
GPPS	Unigene31015_All	CL7589.Contig2_All	squalene epoxidase	29760.VIT_19s0090g00530.t01	29760.VIT_18s0001g08550.t01	258
GPPS	Unigene22736_All	TPS_CL18605.Contig2_All	S-linalool synthase	29760.VIT_18s0001g12000.t01	29760.VIT_10s0116g00750.t01	801
GPPS	Unigene31015_All	CL18605.Contig1_All	S-linalool synthase	29760.VIT_19s0090g00530.t01	29760.VIT_00s0692g00020.t01	801
GPPS	Unigene31015_All	TPS_CL18605.Contig2_All	S-linalool synthase	29760.VIT_19s0090g00530.t01	29760.VIT_10s0116g00750.t01	801
TPS	CL6333.Contig2_All	MYB_CL19603.Contig1_All	MYB9A protein	29760.VIT_19s0014g04900.t01	29760.VIT_15s0046g00170.t01	169
TPS	CL19521.Contig5_All	MYB_CL19055.Contig1_All	MYB8 protein	29760.VIT_19s0014g04930.t01	29760.VIT_14s0066g01090.t01	331
HMGR	Unigene4289_All	Unigene14870_All	heat shock factor protein HSF24-like	29760.VIT_07s0031g00670.t01	29760.VIT_03s0038g04100.t01	190
TPS	CL19521.Contig5_All	TPS_CL6333.Contig2_All	Germacrene-A synthase	29760.VIT_19s0014g04930.t01	29760.VIT_19s0014g04900.t01	900
GPPS	Unigene31015_All	TPS_CL6333.Contig2_All	Germacrene-A synthase	29760.VIT_19s0090g00530.t01	29760.VIT_19s0014g04900.t01	800
GPPS	Unigene22736_All	CL10769.Contig2_All	geranylgeranyl transferase type-2 subunit alpha-like	29760.VIT_18s0001g12000.t01	29760.VIT_18s0001g07680.t01	247
GPPS	Unigene22736_All	CL1534.Contig2_All	geranylgeranyl transferase type-1 subunit beta	29760.VIT_18s0001g12000.t01	29760.VIT_13s0019g01470.t01	311
GPPS	Unigene22736_All	CL1534.Contig1_All	geranylgeranyl transferase type-1 subunit beta	29760.VIT_18s0001g12000.t01	29760.VIT_13s0019g01470.t01	311
GPPS	Unigene31015_All	CL1534.Contig2_All	geranylgeranyl transferase type-1 subunit beta	29760.VIT_19s0090g00530.t01	29760.VIT_13s0019g01470.t01	311
GPPS	Unigene31015_All	CL1534.Contig1_All	geranylgeranyl transferase type-1 subunit beta	29760.VIT_19s0090g00530.t01	29760.VIT_13s0019g01470.t01	311
GPPS	Unigene31015_All	GPPS_Unigene22736_All	geranylgeranyl pyrophosphate synthase	29760.VIT_19s0090g00530.t01	29760.VIT_18s0001g12000.t01	907
GPPS	Unigene31015_All	TPS_CL19521.Contig5_All	E-beta-farnesene synthase	29760.VIT_19s0090g00530.t01	29760.VIT_19s0014g04930.t01	800
ACCT	CL1668.Contig1_All	CL10227.Contig2_All	cytochrome P450, family 76	3694.POPTR_0014s16670.1	3694.POPTR_0012s13580.1	236
ACCT	CL1668.Contig3_All	CL12059.Contig1_All	cytochrome P450, family 76	3694.POPTR_0014s16670.1	3694.POPTR_0012s13580.1	236
ACCT	CL1668.Contig3_All	CL10227.Contig2_All	cytochrome P450, family 76	3694.POPTR_0014s16670.1	3694.POPTR_0012s13580.1	236
ACCT	CL9444.Contig1_All	CL18255.Contig1_All	Cytochrome P450 superfamily protein	3694.POPTR_0007s13520.1	3694.POPTR_0006s00630.1	459
ACCT	CL1668.Contig1_All	CL18255.Contig1_All	Cytochrome P450 superfamily protein	3694.POPTR_0007s13520.1	3694.POPTR_0014s16670.1	459
ACCT	CL1668.Contig3_All	CL18255.Contig1_All	Cytochrome P450 superfamily protein	3694.POPTR_0007s13520.1	3694.POPTR_0014s16670.1	459
ACCT	CL1668.Contig1_All	Unigene18556_All	cytochrome P450 mono-oxygenase (CYP06)	3694.POPTR_0014s16670.1	3694.POPTR_0011s10180.1	459
ACCT	CL1668.Contig3_All	Unigene18556_All	cytochrome P450 mono-oxygenase (CYP06)	3694.POPTR_0014s16670.1	3694.POPTR_0011s10180.1	459
ACCT	CL1668.Contig1_All	CL625.Contig12_All	CYP93A3	3694.POPTR_0016s05030.1	3694.POPTR_0014s16670.1	236
ACCT	CL1668.Contig3_All	CL625.Contig12_All	CYP93A3	3694.POPTR_0016s05030.1	3694.POPTR_0014s16670.1	236
ACCT	CL9444.Contig1_All	CL625.Contig12_All	CYP93A3	3694.POPTR_0006s00630.1	3694.POPTR_0016s05030.1	236
ACCT	CL9444.Contig1_All	CL12059.Contig1_All	CYP80B2	3694.POPTR_0006s00630.1	3694.POPTR_0012s13580.1	236
ACCT	CL1668.Contig1_All	CL3261.Contig10_All	CYP79D2	3694.POPTR_0004s05430.1	3694.POPTR_0014s16670.1	236
ACCT	CL1668.Contig3_All	CL3261.Contig10_All	CYP79D2	3694.POPTR_0004s05430.1	3694.POPTR_0014s16670.1	236
ACCT	CL1668.Contig1_All	CL3261.Contig6_All	CYP79D1	3694.POPTR_0004s05430.1	3694.POPTR_0014s16670.1	236
ACCT	CL1668.Contig3_All	CL3261.Contig6_All	CYP79D1	3694.POPTR_0004s05430.1	3694.POPTR_0014s16670.1	236
ACCT	CL1668.Contig1_All	Unigene19700_All	CYP78A6	3694.POPTR_0014s16670.1	3694.POPTR_0014s09830.1	236
ACCT	CL1668.Contig3_All	Unigene19700_All	CYP78A6	3694.POPTR_0014s16670.1	3694.POPTR_0014s09830.1	236
ACCT	CL9444.Contig1_All	Unigene19700_All	CYP78A6	3694.POPTR_0006s00630.1	3694.POPTR_0014s09830.1	236
ACCT	CL1668.Contig1_All	CL3250.Contig4_All	CYP749A22	3694.POPTR_0010s14900.1	3694.POPTR_0014s16670.1	459
ACCT	CL1668.Contig3_All	CL3250.Contig4_All	CYP749A22	3694.POPTR_0010s14900.1	3694.POPTR_0014s16670.1	459
ACCT	CL9444.Contig1_All	CL3250.Contig4_All	CYP749A22	3694.POPTR_0010s14900.1	3694.POPTR_0006s00630.1	459
ACCT	CL1668.Contig1_All	CL3250.Contig2_All	CYP749A22	3694.POPTR_0010s14950.1	3694.POPTR_0014s16670.1	459
ACCT	CL1668.Contig3_All	CL3250.Contig2_All	CYP749A22	3694.POPTR_0010s14950.1	3694.POPTR_0014s16670.1	459
ACCT	CL9444.Contig1_All	CL3250.Contig2_All	CYP749A22	3694.POPTR_0010s14950.1	3694.POPTR_0006s00630.1	459
ACCT	CL9444.Contig1_All	Unigene18556_All	CYP72A219	3694.POPTR_0006s00630.1	3694.POPTR_0011s10180.1	459
ACCT	CL1850.Contig2_All	CL6435.Contig2_All	CYP71D12	7029.ACYPI47738-PA	7029.ACYPI008366-PA	293
ACCT	CL1668.Contig1_All	Unigene39070_All	CYP71B34	3694.POPTR_0008s18870.1	3694.POPTR_0014s16670.1	236
ACCT	CL1668.Contig3_All	Unigene39070_All	CYP71B34	3694.POPTR_0008s18870.1	3694.POPTR_0014s16670.1	236
ACCT	CL9444.Contig1_All	Unigene39070_All	CYP71B34	3694.POPTR_0008s18870.1	3694.POPTR_0006s00630.1	236
ACCT	CL1850.Contig2_All	CL12039.Contig1_All	CYP71B24	7029.ACYPI008366-PA	7029.ACYPI003882-PA	293
ACCT	CL1668.Contig1_All	CL4176.Contig1_All	CYP716B1	3694.POPTR_0021s00980.1	3694.POPTR_0014s16670.1	459
ACCT	CL1668.Contig3_All	CL4176.Contig1_All	CYP716B1	3694.POPTR_0021s00980.1	3694.POPTR_0014s16670.1	459
ACCT	CL1668.Contig1_All	CL944.Contig1_All	CYP714C2	3694.POPTR_0015s13020.1	3694.POPTR_0014s16670.1	459
ACCT	CL1668.Contig3_All	CL944.Contig1_All	CYP714C2	3694.POPTR_0015s13020.1	3694.POPTR_0014s16670.1	459
ACCT	CL1668.Contig1_All	CL3261.Contig11_All	cy450P3A1	3694.POPTR_0014s16670.1	3694.POPTR_0013s15310.1	236
ACCT	CL1668.Contig3_All	CL3261.Contig11_All	cy450P3A1	3694.POPTR_0014s16670.1	3694.POPTR_0013s15310.1	236
ACCT	CL1668.Contig1_All	CL12059.Contig1_All	cy450P1C2	3694.POPTR_0014s16670.1	3694.POPTR_0012s13580.1	236
HMGR	CL19826.Contig3_All	CL13473.Contig1_All	citrate synthase	4113.PGSC0003DMT400074559	4113.PGSC0003DMT400048075	223
ACCT	CL9444.Contig1_All	CL3015.Contig6_All	C4H trans-cinnamate 4-monooxygenase	3694.POPTR_0006s00630.1	3694.POPTR_0013s15380.1	236
MK	CL10037.Contig1_All	Unigene7773_All	beta-amyrin synthase	29760.VIT_14s0128g00330.t01	29760.VIT_10s0003g03650.t01	457
ACCT	CL1668.Contig1_All	Unigene24092_All	alcohol dehydrogenase (Adh2)	3694.POPTR_0004s21020.1	3694.POPTR_0014s16670.1	378
ACCT	CL9444.Contig1_All	Unigene24092_All	alcohol dehydrogenase (Adh2)	3694.POPTR_0006s00630.1	3694.POPTR_0004s21020.1	378
ACCT	CL9444.Contig1_All	ACCT_CL1668.Contig1_All	ACCT	3694.POPTR_0006s00630.1	3694.POPTR_0014s16670.1	801
ACCT	CL9444.Contig1_All	ACCT_CL1668.Contig3_All	ACCT	3694.POPTR_0006s00630.1	3694.POPTR_0014s16670.1	801
ACCT	CL9444.Contig1_All	CL1668.Contig6_All	ACCT	3694.POPTR_0006s00630.1	3694.POPTR_0014s16670.1	801
ACCT	CL9444.Contig1_All	CL2962.Contig5_All	4-coumarate--CoA ligase-like 7	3694.POPTR_0006s00630.1	3694.POPTR_0017s13880.1	701
ACCT	CL1668.Contig1_All	CL2962.Contig5_All	4-coumarate--CoA ligase	3694.POPTR_0017s13880.1	3694.POPTR_0014s16670.1	701
ACCT	CL1668.Contig3_All	CL2962.Contig5_All	4-coumarate--CoA ligase	3694.POPTR_0017s13880.1	3694.POPTR_0014s16670.1	701
HMGR	CL18247.Contig4_All	CL1011.Contig3_All	WD-40 repeat-containing protein MSI4-like	29760.VIT_09s0002g02150.t01	29760.VIT_04s0008g03180.t01	159
HMGR	Unigene4289_All	CL1534.Contig2_All	geranylgeranyl transferase type-1 subunit beta	29760.VIT_13s0019g01470.t01	29760.VIT_03s0038g04100.t01	240
HMGR	Unigene4289_All	CL1534.Contig1_All	geranylgeranyl transferase type-1 subunit beta	29760.VIT_13s0019g01470.t01	29760.VIT_03s0038g04100.t01	240
ACCT	CL1668.Contig1_All	CL3533.Contig4_All	-	3694.POPTR_0018s08940.1	3694.POPTR_0014s16670.1	999
ACCT	CL1668.Contig3_All	CL3533.Contig4_All	-	3694.POPTR_0018s08940.1	3694.POPTR_0014s16670.1	999
ACCT	CL9444.Contig1_All	CL3533.Contig4_All	-	3694.POPTR_0006s00630.1	3694.POPTR_0018s08940.1	999
MK	CL10037.Contig1_All	HMGR_Unigene4289_All	-	29760.VIT_14s0128g00330.t01	29760.VIT_03s0038g04100.t01	972
MK	CL10037.Contig1_All	PMK_CL16311.Contig2_All	-	29760.VIT_14s0128g00330.t01	29760.VIT_02s0012g02530.t01	971
HMGR	CL18247.Contig4_All	CL3092.Contig1_All	-	29760.VIT_06s0004g05930.t01	29760.VIT_04s0008g03180.t01	942
HMGR	CL18247.Contig4_All	CL3092.Contig2_All	-	29760.VIT_06s0004g05930.t01	29760.VIT_04s0008g03180.t01	942
MK	Unigene1309_All	Unigene28505_All	-	7739.JGI90953	7739.JGI132619	923
ACCT	CL1668.Contig1_All	CL3826.Contig3_All	-	3694.POPTR_0018s03870.1	3694.POPTR_0014s16670.1	912
ACCT	CL1668.Contig3_All	CL3826.Contig3_All	-	3694.POPTR_0018s03870.1	3694.POPTR_0014s16670.1	912
ACCT	CL1668.Contig1_All	CL3300.Contig3_All	-	3694.POPTR_0018s03870.1	3694.POPTR_0014s16670.1	912
ACCT	CL1668.Contig3_All	CL3300.Contig3_All	-	3694.POPTR_0018s03870.1	3694.POPTR_0014s16670.1	912
ACCT	CL1668.Contig1_All	CL3826.Contig1_All	-	3694.POPTR_0018s03870.1	3694.POPTR_0014s16670.1	912
ACCT	CL1668.Contig3_All	CL3826.Contig1_All	-	3694.POPTR_0018s03870.1	3694.POPTR_0014s16670.1	912
ACCT	CL9444.Contig1_All	CL3826.Contig3_All	-	3694.POPTR_0006s00630.1	3694.POPTR_0018s03870.1	912
ACCT	CL9444.Contig1_All	CL3300.Contig3_All	-	3694.POPTR_0006s00630.1	3694.POPTR_0018s03870.1	912
ACCT	CL9444.Contig1_All	CL3826.Contig1_All	-	3694.POPTR_0006s00630.1	3694.POPTR_0018s03870.1	912
ACCT	CL1850.Contig2_All	CL13271.Contig2_All	-	7029.ACYPI008366-PA	7029.ACYPI001292-PA	868
ACCT	CL1668.Contig1_All	CL3431.Contig7_All	-	3694.POPTR_0014s18430.1	3694.POPTR_0014s16670.1	827
ACCT	CL1668.Contig3_All	CL3431.Contig7_All	-	3694.POPTR_0014s18430.1	3694.POPTR_0014s16670.1	827
ACCT	CL9444.Contig1_All	CL3431.Contig7_All	-	3694.POPTR_0006s00630.1	3694.POPTR_0014s18430.1	827
GPPS	Unigene22736_All	CL18605.Contig1_All	-	29760.VIT_18s0001g12000.t01	29760.VIT_00s0692g00020.t01	801
TPS	CL6333.Contig2_All	GPPS_Unigene22736_All	-	29760.VIT_19s0014g04900.t01	29760.VIT_18s0001g12000.t01	800
TPS	CL19521.Contig5_All	GPPS_Unigene22736_All	-	29760.VIT_19s0014g04930.t01	29760.VIT_18s0001g12000.t01	800
GPPS	Unigene22736_All	CL4171.Contig2_All	-	29760.VIT_18s0001g12000.t01	29760.VIT_09s0002g00820.t01	668
GPPS	Unigene22736_All	CL4171.Contig5_All	-	29760.VIT_18s0001g12000.t01	29760.VIT_09s0002g00820.t01	668
GPPS	Unigene31015_All	CL4171.Contig2_All	-	29760.VIT_19s0090g00530.t01	29760.VIT_09s0002g00820.t01	668
GPPS	Unigene31015_All	CL4171.Contig5_All	-	29760.VIT_19s0090g00530.t01	29760.VIT_09s0002g00820.t01	668
GPPS	Unigene22736_All	CL8688.Contig2_All	-	29760.VIT_18s0001g12000.t01	29760.VIT_05s0029g01200.t01	654
GPPS	Unigene22736_All	CL8688.Contig1_All	-	29760.VIT_18s0001g12000.t01	29760.VIT_05s0029g01200.t01	654
GPPS	Unigene31015_All	CL8688.Contig2_All	-	29760.VIT_19s0090g00530.t01	29760.VIT_05s0029g01200.t01	654
GPPS	Unigene31015_All	CL8688.Contig1_All	-	29760.VIT_19s0090g00530.t01	29760.VIT_05s0029g01200.t01	654
HMGR	Unigene4289_All	CL18869.Contig2_All	-	29760.VIT_14s0128g00890.t01	29760.VIT_03s0038g04100.t01	610
ACCT	CL1668.Contig1_All	CL14756.Contig3_All	-	3694.POPTR_0001s13400.1	3694.POPTR_0014s16670.1	551
ACCT	CL1668.Contig3_All	CL14756.Contig3_All	-	3694.POPTR_0001s13400.1	3694.POPTR_0014s16670.1	551
ACCT	CL9444.Contig1_All	CL14756.Contig3_All	-	3694.POPTR_0006s00630.1	3694.POPTR_0001s13400.1	551
HMGR	Unigene4289_All	CL4171.Contig2_All	-	29760.VIT_09s0002g00820.t01	29760.VIT_03s0038g04100.t01	546
HMGR	Unigene4289_All	CL4171.Contig5_All	-	29760.VIT_09s0002g00820.t01	29760.VIT_03s0038g04100.t01	546
HMGR	CL19826.Contig3_All	CL3780.Contig2_All	-	4113.PGSC0003DMT400048075	4113.PGSC0003DMT400001412	544
MK	CL10037.Contig1_All	CL4592.Contig5_All	-	29760.VIT_14s0128g00330.t01	29760.VIT_04s0008g06320.t01	538
GPPS	Unigene22736_All	CL15479.Contig3_All	-	29760.VIT_18s0001g12000.t01	29760.VIT_00s2071g00010.t01	535
GPPS	Unigene22736_All	CL15479.Contig1_All	-	29760.VIT_18s0001g12000.t01	29760.VIT_00s2071g00010.t01	535
GPPS	Unigene31015_All	CL15479.Contig3_All	-	29760.VIT_19s0090g00530.t01	29760.VIT_00s2071g00010.t01	535
GPPS	Unigene31015_All	CL15479.Contig1_All	-	29760.VIT_19s0090g00530.t01	29760.VIT_00s2071g00010.t01	535
HMGR	CL19826.Contig3_All	CL14857.Contig1_All	-	4113.PGSC0003DMT400048075	4113.PGSC0003DMT400019434	523
HMGR	CL19826.Contig3_All	CL4171.Contig9_All	-	4113.PGSC0003DMT400058959	4113.PGSC0003DMT400048075	523
DXR	CL10867.Contig3_All	CL12430.Contig1_All	-	3694.POPTR_0005s05900.1	3694.POPTR_0012s08230.1	510
DXR	CL10867.Contig3_All	Unigene15642_All	-	3694.POPTR_0005s24740.1	3694.POPTR_0012s08230.1	503
GPPS	Unigene22736_All	CL4189.Contig3_All	-	29760.VIT_18s0001g12000.t01	29760.VIT_11s0016g00760.t01	503
GPPS	Unigene31015_All	CL4189.Contig3_All	-	29760.VIT_19s0090g00530.t01	29760.VIT_11s0016g00760.t01	503
GPPS	Unigene22736_All	Unigene18854_All	-	29760.VIT_18s0001g12000.t01	29760.VIT_01s0010g02760.t01	502
GPPS	Unigene31015_All	Unigene18854_All	-	29760.VIT_19s0090g00530.t01	29760.VIT_01s0010g02760.t01	502
ACCT	CL1668.Contig1_All	CL1764.Contig1_All	-	3694.POPTR_0015s06650.1	3694.POPTR_0014s16670.1	491
ACCT	CL1668.Contig3_All	CL1764.Contig1_All	-	3694.POPTR_0015s06650.1	3694.POPTR_0014s16670.1	491
ACCT	CL9444.Contig1_All	CL1764.Contig1_All	-	3694.POPTR_0006s00630.1	3694.POPTR_0015s06650.1	491
GPPS	Unigene22736_All	CL2732.Contig2_All	-	29760.VIT_18s0001g12000.t01	29760.VIT_11s0103g00120.t01	488
GPPS	Unigene31015_All	CL2732.Contig2_All	-	29760.VIT_19s0090g00530.t01	29760.VIT_11s0103g00120.t01	488
DXR	CL10867.Contig3_All	CL5387.Contig4_All	-	3694.POPTR_0004s03950.1	3694.POPTR_0012s08230.1	485
DXR	CL10867.Contig3_All	CL19613.Contig2_All	-	3694.POPTR_0004s08320.1	3694.POPTR_0012s08230.1	480
DXR	CL10867.Contig3_All	CL19613.Contig3_All	-	3694.POPTR_0004s08320.1	3694.POPTR_0012s08230.1	480
ACCT	CL1668.Contig1_All	CL5117.Contig2_All	-	3694.POPTR_0015s08190.1	3694.POPTR_0014s16670.1	469
ACCT	CL1668.Contig3_All	CL5117.Contig2_All	-	3694.POPTR_0015s08190.1	3694.POPTR_0014s16670.1	469
ACCT	CL9444.Contig1_All	CL5117.Contig2_All	-	3694.POPTR_0006s00630.1	3694.POPTR_0015s08190.1	469
ACCT	CL1668.Contig1_All	CL4176.Contig3_All	-	3694.POPTR_0021s00980.1	3694.POPTR_0014s16670.1	459
ACCT	CL1668.Contig3_All	CL4176.Contig3_All	-	3694.POPTR_0021s00980.1	3694.POPTR_0014s16670.1	459
ACCT	CL1668.Contig1_All	Unigene14759_All	-	3694.POPTR_0021s00980.1	3694.POPTR_0014s16670.1	459
ACCT	CL1668.Contig3_All	Unigene14759_All	-	3694.POPTR_0021s00980.1	3694.POPTR_0014s16670.1	459
ACCT	CL1668.Contig1_All	CL10150.Contig3_All	-	3694.POPTR_0004s24360.1	3694.POPTR_0014s16670.1	459
ACCT	CL1668.Contig3_All	CL10150.Contig3_All	-	3694.POPTR_0004s24360.1	3694.POPTR_0014s16670.1	459
ACCT	CL9444.Contig1_All	CL10150.Contig3_All	-	3694.POPTR_0006s00630.1	3694.POPTR_0004s24360.1	459
ACCT	CL9444.Contig1_All	CL4176.Contig3_All	-	3694.POPTR_0006s00630.1	3694.POPTR_0021s00980.1	459
ACCT	CL9444.Contig1_All	Unigene14759_All	-	3694.POPTR_0006s00630.1	3694.POPTR_0021s00980.1	459
ACCT	CL9444.Contig1_All	CL4176.Contig1_All	-	3694.POPTR_0006s00630.1	3694.POPTR_0021s00980.1	459
ACCT	CL9444.Contig1_All	CL944.Contig1_All	-	3694.POPTR_0006s00630.1	3694.POPTR_0015s13020.1	459
ACCT	CL1668.Contig1_All	CL14498.Contig1_All	-	3694.POPTR_0009s03900.1	3694.POPTR_0014s16670.1	459
ACCT	CL1668.Contig3_All	CL14498.Contig1_All	-	3694.POPTR_0009s03900.1	3694.POPTR_0014s16670.1	459
ACCT	CL9444.Contig1_All	CL14498.Contig1_All	-	3694.POPTR_0009s03900.1	3694.POPTR_0006s00630.1	459
GPPS	Unigene22736_All	CL18195.Contig1_All	-	29760.VIT_18s0001g12000.t01	29760.VIT_03s0038g04080.t01	454
GPPS	Unigene31015_All	CL18195.Contig1_All	-	29760.VIT_19s0090g00530.t01	29760.VIT_03s0038g04080.t01	454
HMGR	Unigene4289_All	Unigene7773_All	-	29760.VIT_10s0003g03650.t01	29760.VIT_03s0038g04100.t01	449
HMGS	Unigene31819_All	Unigene32158_All	-	7176.CPIJ800254-PA	7176.CPIJ002065-PA	448
HMGS	CL9282.Contig1_All	Unigene32158_All	-	7176.CPIJ800254-PA	7176.CPIJ002065-PA	448
ACCT	CL1850.Contig2_All	CL19413.Contig3_All	-	7029.ACYPI008933-PA	7029.ACYPI008366-PA	442
GPPS	Unigene22736_All	MK_CL10037.Contig1_All	-	29760.VIT_18s0001g12000.t01	29760.VIT_14s0128g00330.t01	429
GPPS	Unigene31015_All	MK_CL10037.Contig1_All	-	29760.VIT_19s0090g00530.t01	29760.VIT_14s0128g00330.t01	429
MK	CL10037.Contig1_All	CL16491.Contig2_All	-	29760.VIT_14s0128g00330.t01	29760.VIT_06s0004g05900.t01	427
HMGR	CL19826.Contig3_All	CL11766.Contig4_All	-	4113.PGSC0003DMT400048075	4113.PGSC0003DMT400026995	420
MK	CL10037.Contig1_All	CL4171.Contig2_All	-	29760.VIT_14s0128g00330.t01	29760.VIT_09s0002g00820.t01	416
MK	CL10037.Contig1_All	CL4171.Contig5_All	-	29760.VIT_14s0128g00330.t01	29760.VIT_09s0002g00820.t01	416
GPPS	Unigene22736_All	HMGR_Unigene4289_All	-	29760.VIT_18s0001g12000.t01	29760.VIT_03s0038g04100.t01	409
GPPS	Unigene31015_All	HMGR_Unigene4289_All	-	29760.VIT_19s0090g00530.t01	29760.VIT_03s0038g04100.t01	409
HMGR	Unigene4289_All	CL5472.Contig1_All	-	29760.VIT_09s0054g00930.t01	29760.VIT_03s0038g04100.t01	404
GPPS	Unigene22736_All	CL14228.Contig2_All	-	29760.VIT_18s0001g12000.t01	29760.VIT_07s0031g02690.t01	402
GPPS	Unigene31015_All	CL14228.Contig2_All	-	29760.VIT_19s0090g00530.t01	29760.VIT_07s0031g02690.t01	402
GPPS	Unigene22736_All	CL4253.Contig1_All	-	29760.VIT_18s0001g12000.t01	29760.VIT_08s0056g00070.t01	401
GPPS	Unigene31015_All	CL4253.Contig1_All	-	29760.VIT_19s0090g00530.t01	29760.VIT_08s0056g00070.t01	401
ACCT	CL1668.Contig1_All	CL6501.Contig1_All	-	3694.POPTR_0001s29650.1	3694.POPTR_0014s16670.1	395
ACCT	CL1668.Contig3_All	CL6501.Contig1_All	-	3694.POPTR_0001s29650.1	3694.POPTR_0014s16670.1	395
ACCT	CL9444.Contig1_All	CL6501.Contig1_All	-	3694.POPTR_0006s00630.1	3694.POPTR_0001s29650.1	395
GPPS	Unigene22736_All	CL19620.Contig3_All	-	29760.VIT_18s0001g12000.t01	29760.VIT_14s0068g01440.t01	395
GPPS	Unigene22736_All	CL3705.Contig4_All	-	29760.VIT_18s0001g12000.t01	29760.VIT_14s0030g01340.t01	395
GPPS	Unigene31015_All	CL19620.Contig3_All	-	29760.VIT_19s0090g00530.t01	29760.VIT_14s0068g01440.t01	395
GPPS	Unigene31015_All	CL3705.Contig4_All	-	29760.VIT_19s0090g00530.t01	29760.VIT_14s0030g01340.t01	395
GPPS	Unigene22736_All	CL8495.Contig1_All	-	29760.VIT_18s0001g12000.t01	29760.VIT_05s0020g01670.t01	394
GPPS	Unigene31015_All	CL8495.Contig1_All	-	29760.VIT_19s0090g00530.t01	29760.VIT_05s0020g01670.t01	394
HMGR	Unigene4289_All	PMK_CL16311.Contig2_All	-	29760.VIT_03s0038g04100.t01	29760.VIT_02s0012g02530.t01	393
HMGR	Unigene4289_All	CL19881.Contig2_All	-	29760.VIT_03s0038g04100.t01	29760.VIT_02s0025g01610.t01	382
ACCT	CL1668.Contig1_All	Unigene38988_All	-	3694.POPTR_0003s14370.1	3694.POPTR_0014s16670.1	380
ACCT	CL1668.Contig3_All	Unigene38988_All	-	3694.POPTR_0003s14370.1	3694.POPTR_0014s16670.1	380
ACCT	CL9444.Contig1_All	Unigene38988_All	-	3694.POPTR_0006s00630.1	3694.POPTR_0003s14370.1	380
ACCT	CL1668.Contig1_All	CL8629.Contig5_All	-	3694.POPTR_0016s07490.1	3694.POPTR_0014s16670.1	378
ACCT	CL1668.Contig3_All	CL8629.Contig5_All	-	3694.POPTR_0016s07490.1	3694.POPTR_0014s16670.1	378
ACCT	CL1668.Contig1_All	CL6841.Contig1_All	-	3694.POPTR_0001s06170.1	3694.POPTR_0014s16670.1	378
ACCT	CL1668.Contig3_All	CL6841.Contig1_All	-	3694.POPTR_0001s06170.1	3694.POPTR_0014s16670.1	378
ACCT	CL1668.Contig1_All	CL5758.Contig5_All	-	3694.POPTR_0001s45770.1	3694.POPTR_0014s16670.1	378
ACCT	CL1668.Contig3_All	CL5758.Contig5_All	-	3694.POPTR_0001s45770.1	3694.POPTR_0014s16670.1	378
ACCT	CL1668.Contig1_All	CL5758.Contig3_All	-	3694.POPTR_0001s45770.1	3694.POPTR_0014s16670.1	378
ACCT	CL1668.Contig3_All	CL5758.Contig3_All	-	3694.POPTR_0001s45770.1	3694.POPTR_0014s16670.1	378
ACCT	CL1668.Contig1_All	Unigene35506_All	-	3694.POPTR_0003s12880.1	3694.POPTR_0014s16670.1	378
ACCT	CL1668.Contig3_All	Unigene35506_All	-	3694.POPTR_0003s12880.1	3694.POPTR_0014s16670.1	378
ACCT	CL1668.Contig1_All	Unigene31525_All	-	3694.POPTR_0003s12880.1	3694.POPTR_0014s16670.1	378
ACCT	CL1668.Contig3_All	Unigene31525_All	-	3694.POPTR_0003s12880.1	3694.POPTR_0014s16670.1	378
ACCT	CL1668.Contig1_All	CL4368.Contig2_All	-	3694.POPTR_0003s12880.1	3694.POPTR_0014s16670.1	378
ACCT	CL1668.Contig3_All	CL4368.Contig2_All	-	3694.POPTR_0003s12880.1	3694.POPTR_0014s16670.1	378
ACCT	CL1668.Contig3_All	Unigene24092_All	-	3694.POPTR_0004s21020.1	3694.POPTR_0014s16670.1	378
ACCT	CL9444.Contig1_All	CL5758.Contig5_All	-	3694.POPTR_0006s00630.1	3694.POPTR_0001s45770.1	378
ACCT	CL9444.Contig1_All	CL5758.Contig3_All	-	3694.POPTR_0006s00630.1	3694.POPTR_0001s45770.1	378
ACCT	CL9444.Contig1_All	CL8629.Contig5_All	-	3694.POPTR_0006s00630.1	3694.POPTR_0016s07490.1	378
ACCT	CL9444.Contig1_All	CL6841.Contig1_All	-	3694.POPTR_0006s00630.1	3694.POPTR_0001s06170.1	378
ACCT	CL9444.Contig1_All	Unigene35506_All	-	3694.POPTR_0006s00630.1	3694.POPTR_0003s12880.1	378
ACCT	CL9444.Contig1_All	Unigene31525_All	-	3694.POPTR_0006s00630.1	3694.POPTR_0003s12880.1	378
ACCT	CL9444.Contig1_All	CL4368.Contig2_All	-	3694.POPTR_0006s00630.1	3694.POPTR_0003s12880.1	378
ACCT	CL1668.Contig1_All	CL8919.Contig1_All	-	3694.POPTR_0014s16670.1	3694.POPTR_0014s05070.1	377
ACCT	CL1668.Contig3_All	CL8919.Contig1_All	-	3694.POPTR_0014s16670.1	3694.POPTR_0014s05070.1	377
ACCT	CL9444.Contig1_All	CL8919.Contig1_All	-	3694.POPTR_0006s00630.1	3694.POPTR_0014s05070.1	377
ACCT	CL1668.Contig1_All	CL15079.Contig1_All	-	3694.POPTR_0018s09500.1	3694.POPTR_0014s16670.1	376
ACCT	CL1668.Contig3_All	CL15079.Contig1_All	-	3694.POPTR_0018s09500.1	3694.POPTR_0014s16670.1	376
ACCT	CL1668.Contig1_All	CL3073.Contig13_All	-	3694.POPTR_0001s46990.1	3694.POPTR_0014s16670.1	376
ACCT	CL1668.Contig3_All	CL3073.Contig13_All	-	3694.POPTR_0001s46990.1	3694.POPTR_0014s16670.1	376
ACCT	CL1668.Contig1_All	CL3073.Contig16_All	-	3694.POPTR_0001s46990.1	3694.POPTR_0014s16670.1	376
ACCT	CL1668.Contig3_All	CL3073.Contig16_All	-	3694.POPTR_0001s46990.1	3694.POPTR_0014s16670.1	376
ACCT	CL1668.Contig1_All	CL3073.Contig26_All	-	3694.POPTR_0001s46990.1	3694.POPTR_0014s16670.1	376
ACCT	CL1668.Contig3_All	CL3073.Contig26_All	-	3694.POPTR_0001s46990.1	3694.POPTR_0014s16670.1	376
ACCT	CL9444.Contig1_All	CL15079.Contig1_All	-	3694.POPTR_0006s00630.1	3694.POPTR_0018s09500.1	376
ACCT	CL9444.Contig1_All	CL3073.Contig13_All	-	3694.POPTR_0006s00630.1	3694.POPTR_0001s46990.1	376
ACCT	CL9444.Contig1_All	CL3073.Contig16_All	-	3694.POPTR_0006s00630.1	3694.POPTR_0001s46990.1	376
ACCT	CL9444.Contig1_All	CL3073.Contig26_All	-	3694.POPTR_0006s00630.1	3694.POPTR_0001s46990.1	376
ACCT	CL1850.Contig2_All	Unigene20048_All	-	7029.ACYPI008366-PA	7029.ACYPI002894-PA	375
ACCT	CL1850.Contig2_All	CL1138.Contig1_All	-	7029.ACYPI008366-PA	7029.ACYPI003581-PA	367
HMGR	CL19826.Contig3_All	CL8725.Contig6_All	-	4113.PGSC0003DMT400076966	4113.PGSC0003DMT400048075	364
HMGR	CL19826.Contig3_All	CL8725.Contig2_All	-	4113.PGSC0003DMT400076966	4113.PGSC0003DMT400048075	364
HMGR	Unigene4289_All	Unigene39263_All	-	29760.VIT_04s0044g00110.t01	29760.VIT_03s0038g04100.t01	363
MK	CL10037.Contig1_All	CL18195.Contig1_All	-	29760.VIT_14s0128g00330.t01	29760.VIT_03s0038g04080.t01	362
GPPS	Unigene22736_All	CL4592.Contig5_All	-	29760.VIT_18s0001g12000.t01	29760.VIT_04s0008g06320.t01	362
GPPS	Unigene31015_All	CL4592.Contig5_All	-	29760.VIT_19s0090g00530.t01	29760.VIT_04s0008g06320.t01	362
GPPS	Unigene22736_All	CL19018.Contig2_All	-	29760.VIT_18s0001g12000.t01	29760.VIT_06s0004g00460.t01	361
GPPS	Unigene31015_All	CL19018.Contig2_All	-	29760.VIT_19s0090g00530.t01	29760.VIT_06s0004g00460.t01	361
GPPS	Unigene22736_All	CL3630.Contig2_All	-	29760.VIT_18s0001g12000.t01	29760.VIT_04s0008g00650.t01	354
GPPS	Unigene31015_All	CL3630.Contig2_All	-	29760.VIT_19s0090g00530.t01	29760.VIT_04s0008g00650.t01	354
GPPS	Unigene22736_All	CL16491.Contig2_All	-	29760.VIT_18s0001g12000.t01	29760.VIT_06s0004g05900.t01	353
GPPS	Unigene31015_All	CL16491.Contig2_All	-	29760.VIT_19s0090g00530.t01	29760.VIT_06s0004g05900.t01	353
HMGR	Unigene4289_All	CL1432.Contig28_All	-	29760.VIT_13s0156g00350.t01	29760.VIT_03s0038g04100.t01	351
HMGR	Unigene4289_All	CL1432.Contig4_All	-	29760.VIT_13s0156g00350.t01	29760.VIT_03s0038g04100.t01	351
HMGR	Unigene4289_All	CL1432.Contig13_All	-	29760.VIT_13s0156g00350.t01	29760.VIT_03s0038g04100.t01	351
HMGR	Unigene4289_All	Unigene10212_All	-	29760.VIT_13s0156g00350.t01	29760.VIT_03s0038g04100.t01	351
ACCT	CL1668.Contig1_All	CL14830.Contig1_All	-	3694.POPTR_0015s05960.1	3694.POPTR_0014s16670.1	350
ACCT	CL1668.Contig3_All	CL14830.Contig1_All	-	3694.POPTR_0015s05960.1	3694.POPTR_0014s16670.1	350
ACCT	CL9444.Contig1_All	CL14830.Contig1_All	-	3694.POPTR_0006s00630.1	3694.POPTR_0015s05960.1	350
HMGR	Unigene4289_All	CL1543.Contig6_All	-	29760.VIT_17s0000g09840.t01	29760.VIT_03s0038g04100.t01	343
HMGR	Unigene4289_All	CL1543.Contig4_All	-	29760.VIT_17s0000g09840.t01	29760.VIT_03s0038g04100.t01	343
HMGR	Unigene4289_All	CL1543.Contig3_All	-	29760.VIT_17s0000g09840.t01	29760.VIT_03s0038g04100.t01	343
TPS	CL18605.Contig2_All	CL4737.Contig1_All	-	29760.VIT_10s0116g00750.t01	29760.VIT_10s0003g00070.t01	342
TPS	CL18605.Contig2_All	CL4737.Contig2_All	-	29760.VIT_10s0116g00750.t01	29760.VIT_10s0003g00070.t01	342
MK	CL10037.Contig1_All	CL4737.Contig1_All	-	29760.VIT_14s0128g00330.t01	29760.VIT_10s0003g00070.t01	341
MK	CL10037.Contig1_All	CL4737.Contig2_All	-	29760.VIT_14s0128g00330.t01	29760.VIT_10s0003g00070.t01	341
PMK	CL16311.Contig2_All	CL4737.Contig1_All	-	29760.VIT_10s0003g00070.t01	29760.VIT_02s0012g02530.t01	340
PMK	CL16311.Contig2_All	CL4737.Contig2_All	-	29760.VIT_10s0003g00070.t01	29760.VIT_02s0012g02530.t01	340
DXR	CL10867.Contig3_All	CL5875.Contig1_All	-	3694.POPTR_0004s03540.1	3694.POPTR_0012s08230.1	339
HMGR	Unigene4289_All	CL15479.Contig3_All	-	29760.VIT_03s0038g04100.t01	29760.VIT_00s2071g00010.t01	337
HMGR	Unigene4289_All	CL15479.Contig1_All	-	29760.VIT_03s0038g04100.t01	29760.VIT_00s2071g00010.t01	337
DXR	CL10867.Contig3_All	CL13134.Contig1_All	-	3694.POPTR_0012s08230.1	3694.POPTR_0011s16790.1	335
DXR	CL10867.Contig3_All	CL18912.Contig1_All	-	3694.POPTR_0017s09850.1	3694.POPTR_0012s08230.1	335
GPPS	Unigene22736_All	CL5802.Contig5_All	-	29760.VIT_18s0001g12000.t01	29760.VIT_14s0060g02120.t01	330
GPPS	Unigene31015_All	CL5802.Contig5_All	-	29760.VIT_19s0090g00530.t01	29760.VIT_14s0060g02120.t01	330
GPPS	Unigene22736_All	Unigene7773_All	-	29760.VIT_18s0001g12000.t01	29760.VIT_10s0003g03650.t01	328
GPPS	Unigene31015_All	Unigene7773_All	-	29760.VIT_19s0090g00530.t01	29760.VIT_10s0003g03650.t01	328
GPPS	Unigene22736_All	CL17064.Contig1_All	-	29760.VIT_18s0001g12000.t01	29760.VIT_10s0003g01680.t01	325
GPPS	Unigene22736_All	CL5287.Contig7_All	-	29760.VIT_18s0001g12000.t01	29760.VIT_01s0011g05960.t01	325
GPPS	Unigene31015_All	CL5287.Contig7_All	-	29760.VIT_19s0090g00530.t01	29760.VIT_01s0011g05960.t01	325
GPPS	Unigene31015_All	CL17064.Contig1_All	-	29760.VIT_19s0090g00530.t01	29760.VIT_10s0003g01680.t01	325
GPPS	Unigene22736_All	Unigene11772_All	-	29760.VIT_18s0001g12000.t01	29760.VIT_06s0004g00560.t01	321
GPPS	Unigene31015_All	Unigene11772_All	-	29760.VIT_19s0090g00530.t01	29760.VIT_06s0004g00560.t01	321
TPS	CL6333.Contig2_All	Unigene19034_All	-	29760.VIT_19s0014g04900.t01	29760.VIT_17s0000g08240.t01	319
TPS	CL6333.Contig2_All	CL557.Contig2_All	-	29760.VIT_19s0014g04900.t01	29760.VIT_11s0016g05740.t01	319
TPS	CL6333.Contig2_All	Unigene6972_All	-	29760.VIT_19s0014g04900.t01	29760.VIT_03s0038g04570.t01	319
TPS	CL19521.Contig5_All	CL7534.Contig1_All	-	29760.VIT_19s0014g04930.t01	29760.VIT_08s0007g04520.t01	319
TPS	CL19521.Contig5_All	CL7534.Contig2_All	-	29760.VIT_19s0014g04930.t01	29760.VIT_08s0007g04520.t01	319
HMGR	CL19826.Contig3_All	Unigene5970_All	-	4113.PGSC0003DMT400048075	4113.PGSC0003DMT400017488	306
HMGR	CL19826.Contig3_All	Unigene33607_All	-	4113.PGSC0003DMT400048075	4113.PGSC0003DMT400017488	306
HMGR	CL19826.Contig3_All	Unigene7200_All	-	4113.PGSC0003DMT400048075	4113.PGSC0003DMT400017488	306
GPPS	Unigene22736_All	CL5678.Contig2_All	-	29760.VIT_19s0014g01520.t01	29760.VIT_18s0001g12000.t01	305
GPPS	Unigene31015_All	CL5678.Contig2_All	-	29760.VIT_19s0090g00530.t01	29760.VIT_19s0014g01520.t01	305
GPPS	Unigene22736_All	CL8052.Contig2_All	-	29760.VIT_18s0089g01190.t01	29760.VIT_18s0001g12000.t01	302
GPPS	Unigene31015_All	CL8052.Contig2_All	-	29760.VIT_19s0090g00530.t01	29760.VIT_18s0089g01190.t01	302
DXR	CL10867.Contig3_All	CL1432.Contig11_All	-	3694.POPTR_0001s23620.1	3694.POPTR_0012s08230.1	300
DXR	CL10867.Contig3_All	CL1432.Contig25_All	-	3694.POPTR_0001s23620.1	3694.POPTR_0012s08230.1	300
DXR	CL10867.Contig3_All	CL1432.Contig16_All	-	3694.POPTR_0001s23620.1	3694.POPTR_0012s08230.1	300
GPPS	Unigene22736_All	CL10546.Contig4_All	-	29760.VIT_18s0001g12000.t01	29760.VIT_02s0025g03970.t01	284
GPPS	Unigene31015_All	CL10546.Contig4_All	-	29760.VIT_19s0090g00530.t01	29760.VIT_02s0025g03970.t01	284
GPPS	Unigene22736_All	CL17025.Contig2_All	-	29760.VIT_18s0001g12000.t01	29760.VIT_14s0068g00870.t01	277
GPPS	Unigene22736_All	CL4186.Contig1_All	-	29760.VIT_18s0001g12000.t01	29760.VIT_08s0056g00030.t01	277
GPPS	Unigene31015_All	CL4186.Contig1_All	-	29760.VIT_19s0090g00530.t01	29760.VIT_08s0056g00030.t01	277
GPPS	Unigene31015_All	CL17025.Contig2_All	-	29760.VIT_19s0090g00530.t01	29760.VIT_14s0068g00870.t01	277
ACCT	CL1668.Contig1_All	CL11875.Contig3_All	-	3694.POPTR_0001s40130.1	3694.POPTR_0014s16670.1	272
ACCT	CL1668.Contig3_All	CL11875.Contig3_All	-	3694.POPTR_0001s40130.1	3694.POPTR_0014s16670.1	272
ACCT	CL9444.Contig1_All	CL11875.Contig3_All	-	3694.POPTR_0006s00630.1	3694.POPTR_0001s40130.1	272
GPPS	Unigene22736_All	C2H2_CL8162.Contig2_All	-	29760.VIT_18s0001g12000.t01	29760.VIT_08s0040g00240.t01	266
GPPS	Unigene22736_All	C2H2_CL8162.Contig1_All	-	29760.VIT_18s0001g12000.t01	29760.VIT_08s0040g00240.t01	266
ACCT	CL1668.Contig1_All	CL12289.Contig3_All	-	3694.POPTR_0002s15850.1	3694.POPTR_0014s16670.1	265
ACCT	CL1668.Contig3_All	CL12289.Contig3_All	-	3694.POPTR_0002s15850.1	3694.POPTR_0014s16670.1	265
ACCT	CL9444.Contig1_All	CL12289.Contig3_All	-	3694.POPTR_0006s00630.1	3694.POPTR_0002s15850.1	265
HMGR	CL19826.Contig3_All	CL90.Contig9_All	-	4113.PGSC0003DMT400048075	4113.PGSC0003DMT400015661	265
GPPS	Unigene22736_All	CL1432.Contig28_All	-	29760.VIT_18s0001g12000.t01	29760.VIT_13s0156g00350.t01	258
GPPS	Unigene22736_All	CL1432.Contig4_All	-	29760.VIT_18s0001g12000.t01	29760.VIT_13s0156g00350.t01	258
GPPS	Unigene22736_All	CL1432.Contig13_All	-	29760.VIT_18s0001g12000.t01	29760.VIT_13s0156g00350.t01	258
GPPS	Unigene22736_All	Unigene10212_All	-	29760.VIT_18s0001g12000.t01	29760.VIT_13s0156g00350.t01	258
GPPS	Unigene31015_All	CL1432.Contig28_All	-	29760.VIT_19s0090g00530.t01	29760.VIT_13s0156g00350.t01	258
GPPS	Unigene31015_All	CL1432.Contig4_All	-	29760.VIT_19s0090g00530.t01	29760.VIT_13s0156g00350.t01	258
GPPS	Unigene31015_All	CL1432.Contig13_All	-	29760.VIT_19s0090g00530.t01	29760.VIT_13s0156g00350.t01	258
GPPS	Unigene31015_All	Unigene10212_All	-	29760.VIT_19s0090g00530.t01	29760.VIT_13s0156g00350.t01	258
GPPS	Unigene22736_All	CL10769.Contig3_All	-	29760.VIT_18s0001g12000.t01	29760.VIT_18s0001g07680.t01	247
GPPS	Unigene31015_All	CL10769.Contig3_All	-	29760.VIT_19s0090g00530.t01	29760.VIT_18s0001g07680.t01	247
GPPS	Unigene31015_All	CL10769.Contig2_All	-	29760.VIT_19s0090g00530.t01	29760.VIT_18s0001g07680.t01	247
ACCT	CL1668.Contig1_All	CL4490.Contig2_All	-	3694.POPTR_0010s23350.1	3694.POPTR_0014s16670.1	241
ACCT	CL1668.Contig3_All	CL4490.Contig2_All	-	3694.POPTR_0010s23350.1	3694.POPTR_0014s16670.1	241
ACCT	CL9444.Contig1_All	CL4490.Contig2_All	-	3694.POPTR_0010s23350.1	3694.POPTR_0006s00630.1	241
HMGS	Unigene31819_All	CL7390.Contig1_All	-	7176.CPIJ800181-PA	7176.CPIJ002065-PA	239
HMGS	CL9282.Contig1_All	CL7390.Contig1_All	-	7176.CPIJ800181-PA	7176.CPIJ002065-PA	239
ACCT	CL1668.Contig1_All	Unigene34889_All	-	3694.POPTR_0010s17870.1	3694.POPTR_0014s16670.1	237
ACCT	CL1668.Contig3_All	Unigene34889_All	-	3694.POPTR_0010s17870.1	3694.POPTR_0014s16670.1	237
ACCT	CL9444.Contig1_All	Unigene34889_All	-	3694.POPTR_0010s17870.1	3694.POPTR_0006s00630.1	237
ACCT	CL1668.Contig1_All	CL3015.Contig6_All	-	3694.POPTR_0014s16670.1	3694.POPTR_0013s15380.1	236
ACCT	CL1668.Contig3_All	CL3015.Contig6_All	-	3694.POPTR_0014s16670.1	3694.POPTR_0013s15380.1	236
ACCT	CL9444.Contig1_All	CL10227.Contig2_All	-	3694.POPTR_0006s00630.1	3694.POPTR_0012s13580.1	236
ACCT	CL9444.Contig1_All	CL3261.Contig6_All	-	3694.POPTR_0006s00630.1	3694.POPTR_0004s05430.1	236
ACCT	CL9444.Contig1_All	CL3261.Contig10_All	-	3694.POPTR_0006s00630.1	3694.POPTR_0004s05430.1	236
ACCT	CL9444.Contig1_All	CL3261.Contig11_All	-	3694.POPTR_0006s00630.1	3694.POPTR_0013s15310.1	236
ACCT	CL1668.Contig1_All	Unigene15589_All	-	3694.POPTR_0006s09580.1	3694.POPTR_0014s16670.1	236
ACCT	CL1668.Contig3_All	Unigene15589_All	-	3694.POPTR_0006s09580.1	3694.POPTR_0014s16670.1	236
ACCT	CL9444.Contig1_All	Unigene15589_All	-	3694.POPTR_0006s09580.1	3694.POPTR_0006s00630.1	236
ACCT	CL1668.Contig1_All	CL3089.Contig4_All	-	3694.POPTR_0007s07300.1	3694.POPTR_0014s16670.1	236
ACCT	CL1668.Contig3_All	CL3089.Contig4_All	-	3694.POPTR_0007s07300.1	3694.POPTR_0014s16670.1	236
ACCT	CL9444.Contig1_All	CL3089.Contig4_All	-	3694.POPTR_0007s07300.1	3694.POPTR_0006s00630.1	236
GPPS	Unigene22736_All	CL15502.Contig4_All	-	29760.VIT_18s0001g12000.t01	29760.VIT_08s0056g01270.t01	232
GPPS	Unigene22736_All	CL5295.Contig8_All	-	29760.VIT_18s0001g12000.t01	29760.VIT_04s0023g02810.t01	228
GPPS	Unigene22736_All	CL5295.Contig9_All	-	29760.VIT_18s0001g12000.t01	29760.VIT_04s0023g02810.t01	228
GPPS	Unigene22736_All	CL5295.Contig3_All	-	29760.VIT_18s0001g12000.t01	29760.VIT_04s0023g02810.t01	228
GPPS	Unigene31015_All	CL15502.Contig4_All	-	29760.VIT_19s0090g00530.t01	29760.VIT_08s0056g01270.t01	228
DXR	CL10867.Contig3_All	CL8930.Contig2_All	-	3694.POPTR_0015s14550.1	3694.POPTR_0012s08230.1	226
PMK	CL16311.Contig2_All	Unigene47107_All	-	29760.VIT_13s0067g01900.t01	29760.VIT_02s0012g02530.t01	225
HMGR	CL18247.Contig4_All	CL14722.Contig2_All	-	29760.VIT_18s0001g02090.t01	29760.VIT_04s0008g03180.t01	222
ACCT	CL1668.Contig1_All	CL2659.Contig4_All	-	3694.POPTR_0001s40250.1	3694.POPTR_0014s16670.1	217
ACCT	CL1668.Contig3_All	CL2659.Contig4_All	-	3694.POPTR_0001s40250.1	3694.POPTR_0014s16670.1	217
ACCT	CL9444.Contig1_All	CL2659.Contig4_All	-	3694.POPTR_0006s00630.1	3694.POPTR_0001s40250.1	217
ACCT	CL1668.Contig1_All	CL6200.Contig2_All	-	3694.POPTR_0010s21270.1	3694.POPTR_0014s16670.1	209
ACCT	CL1668.Contig3_All	CL6200.Contig2_All	-	3694.POPTR_0010s21270.1	3694.POPTR_0014s16670.1	209
ACCT	CL9444.Contig1_All	CL6200.Contig2_All	-	3694.POPTR_0010s21270.1	3694.POPTR_0006s00630.1	209
HMGR	CL18247.Contig4_All	CL12166.Contig2_All	-	29760.VIT_07s0005g01430.t01	29760.VIT_04s0008g03180.t01	208
GPPS	Unigene22736_All	CL7093.Contig6_All	-	29760.VIT_18s0001g12000.t01	29760.VIT_13s0019g01820.t01	208
GPPS	Unigene31015_All	CL7093.Contig6_All	-	29760.VIT_19s0090g00530.t01	29760.VIT_13s0019g01820.t01	208
DXR	CL10867.Contig3_All	CL6595.Contig3_All	-	3694.POPTR_0001s38570.1	3694.POPTR_0012s08230.1	207
HMGR	CL19826.Contig3_All	CL10431.Contig2_All	-	4113.PGSC0003DMT400055268	4113.PGSC0003DMT400048075	202
GPPS	Unigene22736_All	CL13954.Contig1_All	-	29760.VIT_18s0001g12000.t01	29760.VIT_04s0008g02560.t01	201
GPPS	Unigene22736_All	CL623.Contig3_All	-	29760.VIT_18s0001g12000.t01	29760.VIT_04s0008g02740.t01	201
GPPS	Unigene22736_All	CL623.Contig4_All	-	29760.VIT_18s0001g12000.t01	29760.VIT_04s0008g02740.t01	201
GPPS	Unigene31015_All	CL623.Contig3_All	-	29760.VIT_19s0090g00530.t01	29760.VIT_04s0008g02740.t01	201
GPPS	Unigene31015_All	CL623.Contig4_All	-	29760.VIT_19s0090g00530.t01	29760.VIT_04s0008g02740.t01	201
GPPS	Unigene31015_All	CL13954.Contig1_All	-	29760.VIT_19s0090g00530.t01	29760.VIT_04s0008g02560.t01	201
GPPS	Unigene22736_All	CL8103.Contig2_All	-	29760.VIT_18s0001g12000.t01	29760.VIT_12s0059g01750.t01	197
GPPS	Unigene22736_All	CL8103.Contig5_All	-	29760.VIT_18s0001g12000.t01	29760.VIT_12s0059g01750.t01	197
GPPS	Unigene22736_All	CL1513.Contig2_All	-	29760.VIT_18s0001g12000.t01	29760.VIT_16s0098g00850.t01	197
GPPS	Unigene22736_All	Unigene10552_All	-	29760.VIT_18s0001g12000.t01	29760.VIT_16s0098g00850.t01	197
GPPS	Unigene22736_All	Unigene12385_All	-	29760.VIT_18s0001g12000.t01	29760.VIT_16s0098g00850.t01	197
GPPS	Unigene22736_All	CL6506.Contig4_All	-	29760.VIT_18s0001g12000.t01	29760.VIT_18s0001g02610.t01	197
GPPS	Unigene22736_All	CL7534.Contig1_All	-	29760.VIT_18s0001g12000.t01	29760.VIT_08s0007g04520.t01	197
GPPS	Unigene22736_All	CL7534.Contig2_All	-	29760.VIT_18s0001g12000.t01	29760.VIT_08s0007g04520.t01	197
GPPS	Unigene22736_All	CL11166.Contig3_All	-	29760.VIT_18s0001g12000.t01	29760.VIT_03s0038g03090.t01	197
GPPS	Unigene31015_All	CL7534.Contig1_All	-	29760.VIT_19s0090g00530.t01	29760.VIT_08s0007g04520.t01	197
GPPS	Unigene31015_All	CL7534.Contig2_All	-	29760.VIT_19s0090g00530.t01	29760.VIT_08s0007g04520.t01	197
GPPS	Unigene31015_All	CL11166.Contig3_All	-	29760.VIT_19s0090g00530.t01	29760.VIT_03s0038g03090.t01	197
GPPS	Unigene31015_All	CL8103.Contig2_All	-	29760.VIT_19s0090g00530.t01	29760.VIT_12s0059g01750.t01	197
GPPS	Unigene31015_All	CL8103.Contig5_All	-	29760.VIT_19s0090g00530.t01	29760.VIT_12s0059g01750.t01	197
GPPS	Unigene31015_All	CL1513.Contig2_All	-	29760.VIT_19s0090g00530.t01	29760.VIT_16s0098g00850.t01	197
GPPS	Unigene31015_All	Unigene10552_All	-	29760.VIT_19s0090g00530.t01	29760.VIT_16s0098g00850.t01	197
GPPS	Unigene31015_All	Unigene12385_All	-	29760.VIT_19s0090g00530.t01	29760.VIT_16s0098g00850.t01	197
GPPS	Unigene31015_All	CL6506.Contig4_All	-	29760.VIT_19s0090g00530.t01	29760.VIT_18s0001g02610.t01	197
GPPS	Unigene22736_All	CL8841.Contig1_All	-	29760.VIT_18s0001g12000.t01	29760.VIT_11s0016g02040.t01	196
GPPS	Unigene31015_All	CL8841.Contig1_All	-	29760.VIT_19s0090g00530.t01	29760.VIT_11s0016g02040.t01	196
DXR	CL10867.Contig3_All	CL11875.Contig3_All	-	3694.POPTR_0001s40130.1	3694.POPTR_0012s08230.1	195
HMGR	Unigene4289_All	CL18137.Contig2_All	-	29760.VIT_19s0090g00580.t01	29760.VIT_03s0038g04100.t01	194
DXR	CL10867.Contig3_All	CL3359.Contig3_All	-	3694.POPTR_0006s10740.1	3694.POPTR_0012s08230.1	190
HMGR	CL18247.Contig4_All	Unigene39474_All	-	29760.VIT_11s0016g02620.t01	29760.VIT_04s0008g03180.t01	190
PMK	CL16311.Contig2_All	CL11034.Contig3_All	-	29760.VIT_18s0001g15290.t01	29760.VIT_02s0012g02530.t01	188
ACCT	CL1668.Contig1_All	CL5453.Contig9_All	-	3694.POPTR_0001s36290.1	3694.POPTR_0014s16670.1	185
ACCT	CL1668.Contig3_All	CL5453.Contig9_All	-	3694.POPTR_0001s36290.1	3694.POPTR_0014s16670.1	185
ACCT	CL9444.Contig1_All	CL5453.Contig9_All	-	3694.POPTR_0006s00630.1	3694.POPTR_0001s36290.1	185
HMGR	CL18247.Contig4_All	CL19416.Contig2_All	-	29760.VIT_07s0005g03090.t01	29760.VIT_04s0008g03180.t01	185
GPPS	Unigene22736_All	CL16257.Contig2_All	-	29760.VIT_18s0001g12000.t01	29760.VIT_08s0007g05120.t01	185
GPPS	Unigene31015_All	CL16257.Contig2_All	-	29760.VIT_19s0090g00530.t01	29760.VIT_08s0007g05120.t01	185
HMGR	CL18247.Contig4_All	Unigene35593_All	-	29760.VIT_04s0008g03180.t01	29760.VIT_03s0038g00300.t01	183
ACCT	CL1850.Contig2_All	Unigene30321_All	-	7029.ACYPI008366-PA	7029.ACYPI001940-PA	182
ACCT	CL1850.Contig2_All	CL6998.Contig2_All	-	7029.ACYPI010216-PA	7029.ACYPI008366-PA	181
HMGS	Unigene31819_All	CL14122.Contig1_All	-	7176.CPIJ003656-PA	7176.CPIJ002065-PA	180
HMGS	CL9282.Contig1_All	CL14122.Contig1_All	-	7176.CPIJ003656-PA	7176.CPIJ002065-PA	180
ACCT	CL1668.Contig1_All	CL979.Contig1_All	-	3694.POPTR_0001s24160.1	3694.POPTR_0014s16670.1	179
ACCT	CL1668.Contig3_All	CL979.Contig1_All	-	3694.POPTR_0001s24160.1	3694.POPTR_0014s16670.1	179
ACCT	CL9444.Contig1_All	CL979.Contig1_All	-	3694.POPTR_0006s00630.1	3694.POPTR_0001s24160.1	179
GPPS	Unigene22736_All	CL9418.Contig2_All	-	29760.VIT_18s0001g12000.t01	29760.VIT_06s0004g06320.t01	179
GPPS	Unigene22736_All	CL524.Contig3_All	-	29760.VIT_18s0001g12000.t01	29760.VIT_06s0004g02100.t01	179
GPPS	Unigene31015_All	CL9418.Contig2_All	-	29760.VIT_19s0090g00530.t01	29760.VIT_06s0004g06320.t01	179
GPPS	Unigene31015_All	CL524.Contig3_All	-	29760.VIT_19s0090g00530.t01	29760.VIT_06s0004g02100.t01	179
ACCT	CL1668.Contig1_All	CL3593.Contig4_All	-	3694.POPTR_0019s05620.1	3694.POPTR_0014s16670.1	178
ACCT	CL1668.Contig3_All	CL3593.Contig4_All	-	3694.POPTR_0019s05620.1	3694.POPTR_0014s16670.1	178
ACCT	CL9444.Contig1_All	CL3593.Contig4_All	-	3694.POPTR_0006s00630.1	3694.POPTR_0019s05620.1	178
ACCT	CL1668.Contig1_All	CL6179.Contig1_All	-	3694.POPTR_0019s08240.1	3694.POPTR_0014s16670.1	176
ACCT	CL1668.Contig3_All	CL6179.Contig1_All	-	3694.POPTR_0019s08240.1	3694.POPTR_0014s16670.1	176
ACCT	CL9444.Contig1_All	CL6179.Contig1_All	-	3694.POPTR_0006s00630.1	3694.POPTR_0019s08240.1	176
ACCT	CL9444.Contig1_All	Unigene20300_All	-	3694.POPTR_0009s09570.1	3694.POPTR_0006s00630.1	176
ACCT	CL1668.Contig1_All	Unigene20300_All	-	3694.POPTR_0009s09570.1	3694.POPTR_0014s16670.1	176
ACCT	CL1668.Contig3_All	Unigene20300_All	-	3694.POPTR_0009s09570.1	3694.POPTR_0014s16670.1	176
ACCT	CL1668.Contig1_All	CL13134.Contig1_All	-	3694.POPTR_0014s16670.1	3694.POPTR_0011s16790.1	175
ACCT	CL1668.Contig3_All	CL13134.Contig1_All	-	3694.POPTR_0014s16670.1	3694.POPTR_0011s16790.1	175
ACCT	CL1668.Contig1_All	CL18912.Contig1_All	-	3694.POPTR_0017s09850.1	3694.POPTR_0014s16670.1	175
ACCT	CL1668.Contig3_All	CL18912.Contig1_All	-	3694.POPTR_0017s09850.1	3694.POPTR_0014s16670.1	175
ACCT	CL9444.Contig1_All	CL18912.Contig1_All	-	3694.POPTR_0006s00630.1	3694.POPTR_0017s09850.1	175
ACCT	CL9444.Contig1_All	CL13134.Contig1_All	-	3694.POPTR_0006s00630.1	3694.POPTR_0011s16790.1	175
PMK	CL16311.Contig2_All	CL3657.Contig1_All	-	29760.VIT_02s0012g02530.t01	29760.VIT_01s0011g00600.t01	175
PMK	CL16311.Contig2_All	CL3657.Contig4_All	-	29760.VIT_02s0012g02530.t01	29760.VIT_01s0011g00600.t01	175
PMK	CL16311.Contig2_All	CL3244.Contig3_All	-	29760.VIT_15s0046g00460.t01	29760.VIT_02s0012g02530.t01	175
DXR	CL10867.Contig3_All	Unigene38267_All	-	3694.POPTR_0009s08570.1	3694.POPTR_0012s08230.1	171
GPPS	Unigene22736_All	CL1232.Contig2_All	-	29760.VIT_18s0001g12000.t01	29760.VIT_05s0020g03370.t01	171
GPPS	Unigene31015_All	CL1232.Contig2_All	-	29760.VIT_19s0090g00530.t01	29760.VIT_05s0020g03370.t01	171
HMGR	Unigene4289_All	Unigene18559_All	-	29760.VIT_06s0004g01510.t01	29760.VIT_03s0038g04100.t01	169
HMGR	Unigene4289_All	CL681.Contig2_All	-	29760.VIT_06s0061g00120.t01	29760.VIT_03s0038g04100.t01	169
HMGR	Unigene4289_All	CL681.Contig3_All	-	29760.VIT_06s0061g00120.t01	29760.VIT_03s0038g04100.t01	169
HMGR	Unigene4289_All	CL13438.Contig2_All	-	29760.VIT_07s0129g00360.t01	29760.VIT_03s0038g04100.t01	169
HMGR	Unigene4289_All	CL13438.Contig1_All	-	29760.VIT_07s0129g00360.t01	29760.VIT_03s0038g04100.t01	169
HMGR	Unigene4289_All	CL2007.Contig3_All	-	29760.VIT_11s0016g05840.t01	29760.VIT_03s0038g04100.t01	169
HMGR	Unigene4289_All	CL12648.Contig1_All	-	29760.VIT_14s0108g01020.t01	29760.VIT_03s0038g04100.t01	169
HMGR	Unigene4289_All	CL1513.Contig2_All	-	29760.VIT_16s0098g00850.t01	29760.VIT_03s0038g04100.t01	169
HMGR	Unigene4289_All	Unigene10552_All	-	29760.VIT_16s0098g00850.t01	29760.VIT_03s0038g04100.t01	169
HMGR	Unigene4289_All	Unigene12385_All	-	29760.VIT_16s0098g00850.t01	29760.VIT_03s0038g04100.t01	169
GPPS	Unigene22736_All	CL18306.Contig2_All	-	29760.VIT_18s0001g12000.t01	29760.VIT_17s0000g03850.t01	169
TPS	CL19521.Contig5_All	CL1999.Contig1_All	-	29760.VIT_19s0014g04930.t01	29760.VIT_07s0031g00350.t01	169
TPS	CL19521.Contig5_All	CL1999.Contig3_All	-	29760.VIT_19s0014g04930.t01	29760.VIT_07s0031g00350.t01	169
DXR	CL10867.Contig3_All	Unigene23216_All	-	3694.POPTR_0014s17680.1	3694.POPTR_0012s08230.1	168
GPPS	Unigene22736_All	CL14515.Contig6_All	-	29760.VIT_18s0001g12000.t01	29760.VIT_04s0044g01690.t01	168
GPPS	Unigene31015_All	CL14515.Contig6_All	-	29760.VIT_19s0090g00530.t01	29760.VIT_04s0044g01690.t01	168
DXR	CL10867.Contig3_All	CL14830.Contig1_All	-	3694.POPTR_0015s05960.1	3694.POPTR_0012s08230.1	167
DXR	CL10867.Contig3_All	Unigene30625_All	-	3694.POPTR_0006s13980.1	3694.POPTR_0012s08230.1	167
HMGR	CL18247.Contig4_All	CL15073.Contig5_All	-	29760.VIT_14s0171g00370.t01	29760.VIT_04s0008g03180.t01	167
GPPS	Unigene22736_All	CL19766.Contig16_All	-	29760.VIT_18s0001g12000.t01	29760.VIT_09s0002g00790.t01	166
GPPS	Unigene22736_All	CL11342.Contig1_All	-	29760.VIT_18s0001g12000.t01	29760.VIT_09s0002g00790.t01	166
HMGR	Unigene4289_All	CL17125.Contig1_All	-	29760.VIT_03s0088g00810.t01	29760.VIT_03s0038g04100.t01	165
ACCT	CL9444.Contig1_All	CL10864.Contig2_All	-	3694.POPTR_0010s21610.1	3694.POPTR_0006s00630.1	163
ACCT	CL1668.Contig1_All	CL10864.Contig2_All	-	3694.POPTR_0010s21610.1	3694.POPTR_0014s16670.1	163
ACCT	CL1668.Contig3_All	CL10864.Contig2_All	-	3694.POPTR_0010s21610.1	3694.POPTR_0014s16670.1	163
HMGR	Unigene4289_All	Unigene10363_All	-	29760.VIT_12s0057g00630.t01	29760.VIT_03s0038g04100.t01	163
GPPS	Unigene22736_All	CL79.Contig16_All	-	29760.VIT_18s0001g12000.t01	29760.VIT_06s0004g02070.t01	163
GPPS	Unigene31015_All	CL79.Contig16_All	-	29760.VIT_19s0090g00530.t01	29760.VIT_06s0004g02070.t01	163
DXR	CL10867.Contig3_All	CL6179.Contig1_All	-	3694.POPTR_0019s08240.1	3694.POPTR_0012s08230.1	162
PMK	CL16311.Contig2_All	CL4171.Contig2_All	-	29760.VIT_09s0002g00820.t01	29760.VIT_02s0012g02530.t01	161
PMK	CL16311.Contig2_All	CL4171.Contig5_All	-	29760.VIT_09s0002g00820.t01	29760.VIT_02s0012g02530.t01	161
HMGR	Unigene4289_All	Unigene18161_All	-	29760.VIT_14s0036g00930.t01	29760.VIT_03s0038g04100.t01	161
HMGR	Unigene4289_All	CL19614.Contig2_All	-	29760.VIT_14s0036g00930.t01	29760.VIT_03s0038g04100.t01	161
HMGR	Unigene4289_All	Unigene18158_All	-	29760.VIT_19s0177g00040.t01	29760.VIT_03s0038g04100.t01	161
DXR	CL10867.Contig3_All	Unigene46938_All	-	3694.POPTR_0002s13420.1	3694.POPTR_0012s08230.1	160
GPPS	Unigene22736_All	Unigene10433_All	-	29760.VIT_18s0001g12000.t01	29760.VIT_11s0016g04090.t01	160
GPPS	Unigene22736_All	Unigene10431_All	-	29760.VIT_18s0001g12000.t01	29760.VIT_11s0016g04090.t01	160
GPPS	Unigene31015_All	Unigene10433_All	-	29760.VIT_19s0090g00530.t01	29760.VIT_11s0016g04090.t01	160
GPPS	Unigene31015_All	Unigene10431_All	-	29760.VIT_19s0090g00530.t01	29760.VIT_11s0016g04090.t01	160
HMGR	CL18247.Contig4_All	CL17094.Contig1_All	-	29760.VIT_13s0067g02530.t01	29760.VIT_04s0008g03180.t01	158
GPPS	Unigene22736_All	CL15836.Contig2_All	-	29760.VIT_18s0001g12000.t01	29760.VIT_07s0005g04590.t01	157
GPPS	Unigene31015_All	CL15836.Contig2_All	-	29760.VIT_19s0090g00530.t01	29760.VIT_07s0005g04590.t01	157
GPPS	Unigene22736_All	CL19456.Contig2_All	-	29760.VIT_18s0001g12000.t01	29760.VIT_13s0084g00600.t01	156
GPPS	Unigene31015_All	CL19456.Contig2_All	-	29760.VIT_19s0090g00530.t01	29760.VIT_13s0084g00600.t01	156
GPPS	Unigene22736_All	CL16400.Contig2_All	-	29760.VIT_18s0001g12000.t01	29760.VIT_05s0094g00430.t01	155
GPPS	Unigene22736_All	CL3227.Contig2_All	-	29760.VIT_18s0001g12000.t01	29760.VIT_07s0130g00120.t01	155
GPPS	Unigene22736_All	Unigene35009_All	-	29760.VIT_18s0001g12000.t01	29760.VIT_17s0000g00160.t01	155
GPPS	Unigene22736_All	CL12250.Contig5_All	-	29760.VIT_19s0014g01470.t01	29760.VIT_18s0001g12000.t01	155
GPPS	Unigene22736_All	CL12250.Contig3_All	-	29760.VIT_19s0014g01470.t01	29760.VIT_18s0001g12000.t01	155
GPPS	Unigene22736_All	CL12250.Contig1_All	-	29760.VIT_19s0014g01470.t01	29760.VIT_18s0001g12000.t01	155
GPPS	Unigene31015_All	CL3227.Contig2_All	-	29760.VIT_19s0090g00530.t01	29760.VIT_07s0130g00120.t01	155
GPPS	Unigene31015_All	CL12250.Contig5_All	-	29760.VIT_19s0090g00530.t01	29760.VIT_19s0014g01470.t01	155
GPPS	Unigene31015_All	CL12250.Contig3_All	-	29760.VIT_19s0090g00530.t01	29760.VIT_19s0014g01470.t01	155
GPPS	Unigene31015_All	CL12250.Contig1_All	-	29760.VIT_19s0090g00530.t01	29760.VIT_19s0014g01470.t01	155
GPPS	Unigene31015_All	Unigene35009_All	-	29760.VIT_19s0090g00530.t01	29760.VIT_17s0000g00160.t01	155
GPPS	Unigene31015_All	CL16400.Contig2_All	-	29760.VIT_19s0090g00530.t01	29760.VIT_05s0094g00430.t01	155
ACCT	CL1668.Contig1_All	Unigene27681_All	-	3694.POPTR_0004s08380.1	3694.POPTR_0014s16670.1	154
ACCT	CL1668.Contig3_All	Unigene27681_All	-	3694.POPTR_0004s08380.1	3694.POPTR_0014s16670.1	154
ACCT	CL9444.Contig1_All	Unigene27681_All	-	3694.POPTR_0006s00630.1	3694.POPTR_0004s08380.1	154
ACCT	CL1668.Contig1_All	Unigene30600_All	-	3694.POPTR_0014s16670.1	3694.POPTR_0014s12750.1	153
ACCT	CL1668.Contig3_All	Unigene30600_All	-	3694.POPTR_0014s16670.1	3694.POPTR_0014s12750.1	153
ACCT	CL1668.Contig1_All	CL19613.Contig2_All	-	3694.POPTR_0004s08320.1	3694.POPTR_0014s16670.1	153
ACCT	CL1668.Contig3_All	CL19613.Contig2_All	-	3694.POPTR_0004s08320.1	3694.POPTR_0014s16670.1	153
ACCT	CL1668.Contig1_All	CL19613.Contig3_All	-	3694.POPTR_0004s08320.1	3694.POPTR_0014s16670.1	153
ACCT	CL1668.Contig3_All	CL19613.Contig3_All	-	3694.POPTR_0004s08320.1	3694.POPTR_0014s16670.1	153
ACCT	CL9444.Contig1_All	Unigene30600_All	-	3694.POPTR_0006s00630.1	3694.POPTR_0014s12750.1	153
ACCT	CL9444.Contig1_All	CL19613.Contig2_All	-	3694.POPTR_0006s00630.1	3694.POPTR_0004s08320.1	153
ACCT	CL9444.Contig1_All	CL19613.Contig3_All	-	3694.POPTR_0006s00630.1	3694.POPTR_0004s08320.1	153
MK	CL10037.Contig1_All	CL17160.Contig1_All	-	29760.VIT_14s0128g00330.t01	29760.VIT_08s0007g01100.t01	153
DXR	CL10867.Contig3_All	CL13526.Contig2_All	-	3694.POPTR_0006s25780.1	3694.POPTR_0012s08230.1	152
HMGR	CL19826.Contig3_All	Unigene19783_All	-	4113.PGSC0003DMT400076498	4113.PGSC0003DMT400048075	151
HMGR	CL19826.Contig3_All	CL3497.Contig6_All	-	4113.PGSC0003DMT400076565	4113.PGSC0003DMT400048075	151
GPPS	Unigene22736_All	CL4870.Contig2_All	-	29760.VIT_18s0001g12000.t01	29760.VIT_07s0141g00390.t01	151
GPPS	Unigene22736_All	CL4870.Contig3_All	-	29760.VIT_18s0001g12000.t01	29760.VIT_07s0141g00390.t01	151
GPPS	Unigene22736_All	CL17137.Contig1_All	-	29760.VIT_18s0001g12000.t01	29760.VIT_05s0020g00380.t01	151
GPPS	Unigene31015_All	CL17137.Contig1_All	-	29760.VIT_19s0090g00530.t01	29760.VIT_05s0020g00380.t01	151
GPPS	Unigene31015_All	CL4870.Contig2_All	-	29760.VIT_19s0090g00530.t01	29760.VIT_07s0141g00390.t01	151
GPPS	Unigene31015_All	CL4870.Contig3_All	-	29760.VIT_19s0090g00530.t01	29760.VIT_07s0141g00390.t01	151
ACCT	CL1850.Contig2_All	CL9394.Contig2_All	-	7029.ACYPI008366-PA	7029.ACYPI001847-PA	150
ACCT	CL1850.Contig2_All	CL6036.Contig1_All	-	7029.ACYPI008366-PA	7029.ACYPI004945-PA	150
GPPS	Unigene22736_All	CL18901.Contig2_All	-	29760.VIT_18s0001g12000.t01	29760.VIT_18s0001g00580.t01	150
GPPS	Unigene22736_All	CL15441.Contig1_All	-	29760.VIT_18s0001g12000.t01	29760.VIT_05s0020g00860.t01	150
GPPS	Unigene31015_All	CL15441.Contig1_All	-	29760.VIT_19s0090g00530.t01	29760.VIT_05s0020g00860.t01	150
GPPS	Unigene31015_All	CL18901.Contig2_All	-	29760.VIT_19s0090g00530.t01	29760.VIT_18s0001g00580.t01	150
