# Supplementary material for: Phytochemical and comparative transcriptome analyses reveal different regulatory mechanisms in the terpenoid biosynthesis pathways between Matricaria recutita L. and Chamaemelum nobile L
Source: BMC Genomics. 2020 Feb 18;21:169. doi: 10.1186/s12864-020-6579-z (PMC7029581; doi:10.1186/s12864-020-6579-z)
Supplement: Supplementary file 5 — Additional file 5. KEGG analysis of unigenes specific to German chamomile and Roman chamomile. [file 12864_2020_6579_MOESM5_ESM.xlsx]

## Sheet: German chamomile
Pathway ID	Pathway	Number of German chamomile special transcripts	Numer of all annotated genes	percentage(%)
ko01100	Metabolic pathways	5176	11885	43.5507
ko01110	Biosynthesis of secondary metabolites	2960	6811	43.4591
ko03013	RNA transport	1048	2340	44.7863
ko04626	Plant-pathogen interaction	1000	2194	45.5789
ko04144	Endocytosis	911	2080	43.7981
ko03040	Spliceosome	875	2015	43.4243
ko01200	Carbon metabolism	834	1763	47.3057
ko04141	Protein processing in endoplasmic reticulum	719	1638	43.895
ko01230	Biosynthesis of amino acids	681	1605	42.4299
ko03015	mRNA surveillance pathway	658	1443	45.5994
ko00940	Phenylpropanoid biosynthesis	636	1327	47.9277
ko00500	Starch and sucrose metabolism	625	1498	41.7223
ko03010	Ribosome	610	1740	35.0575
ko04075	Plant hormone signal transduction	533	1466	36.3574
ko00230	Purine metabolism	482	1156	41.6955
ko04120	Ubiquitin mediated proteolysis	459	975	47.0769
ko03018	RNA degradation	433	929	46.6093
ko00190	Oxidative phosphorylation	400	825	48.4848
ko00240	Pyrimidine metabolism	379	913	41.5115
ko00010	Glycolysis / Gluconeogenesis	375	912	41.1184
ko00520	Amino sugar and nucleotide sugar metabolism	334	791	42.225
ko03030	DNA replication	333	695	47.9137
ko03420	Nucleotide excision repair	307	684	44.883
ko01212	Fatty acid metabolism	295	629	46.8998
ko00460	Cyanoamino acid metabolism	289	581	49.7418
ko00620	Pyruvate metabolism	286	622	45.9807
ko00970	Aminoacyl-tRNA biosynthesis	285	642	44.3925
ko04145	Phagosome	284	574	49.4774
ko03430	Mismatch repair	278	585	47.5214
ko04146	Peroxisome	274	583	46.9983
ko03008	Ribosome biogenesis in eukaryotes	270	653	41.3476
ko03440	Homologous recombination	269	596	45.1342
ko00630	Glyoxylate and dicarboxylate metabolism	265	573	46.2478
ko02010	ABC transporters	264	556	47.482
ko00040	Pentose and glucuronate interconversions	253	645	39.2248
ko00052	Galactose metabolism	246	533	46.1538
ko00561	Glycerolipid metabolism	244	563	43.3393
ko00020	Citrate cycle (TCA cycle)	239	432	55.3241
ko00270	Cysteine and methionine metabolism	228	558	40.8602
ko00564	Glycerophospholipid metabolism	226	578	39.1003
ko01210	2-Oxocarboxylic acid metabolism	222	467	47.5375
ko00710	Carbon fixation in photosynthetic organisms	220	496	44.3548
ko00280	Valine, leucine and isoleucine degradation	215	436	49.3119
ko00945	Stilbenoid, diarylheptanoid and gingerol biosynthesis	212	486	43.6214
ko00260	Glycine, serine and threonine metabolism	196	464	42.2414
ko00030	Pentose phosphate pathway	195	470	41.4894
ko00051	Fructose and mannose metabolism	193	434	44.47
ko04070	Phosphatidylinositol signaling system	180	412	43.6893
ko00250	Alanine, aspartate and glutamate metabolism	177	418	42.3445
ko03020	RNA polymerase	171	430	39.7674
ko00480	Glutathione metabolism	170	383	44.3864
ko00073	Cutin, suberine and wax biosynthesis	167	339	49.2625
ko00941	Flavonoid biosynthesis	165	402	41.0448
ko00220	Arginine biosynthesis	158	368	42.9348
ko00511	Other glycan degradation	151	365	41.3699
ko00061	Fatty acid biosynthesis	142	302	47.0199
ko00903	Limonene and pinene degradation	142	334	42.515
ko00562	Inositol phosphate metabolism	138	313	44.0895
ko04931	Insulin resistance	134	335	40
ko00900	Terpenoid backbone biosynthesis	134	343	39.0671
ko00640	Propanoate metabolism	128	272	47.0588
ko00860	Porphyrin and chlorophyll metabolism	128	344	37.2093
ko00071	Fatty acid degradation	127	268	47.3881
ko01040	Biosynthesis of unsaturated fatty acids	125	290	43.1034
ko00380	Tryptophan metabolism	124	278	44.6043
ko00906	Carotenoid biosynthesis	124	292	42.4658
ko04712	Circadian rhythm - plant	123	370	33.2432
ko00053	Ascorbate and aldarate metabolism	122	297	41.0774
ko00330	Arginine and proline metabolism	119	262	45.4198
ko00910	Nitrogen metabolism	119	311	38.2637
ko00310	Lysine degradation	118	267	44.1948
ko03050	Proteasome	116	293	39.5904
ko00410	beta-Alanine metabolism	115	262	43.8931
ko04140	Regulation of autophagy	111	295	37.6271
ko03022	Basal transcription factors	110	265	41.5094
ko03410	Base excision repair	109	290	37.5862
ko00360	Phenylalanine metabolism	108	251	43.0279
ko00592	alpha-Linolenic acid metabolism	102	267	38.2022
ko00130	Ubiquinone and other terpenoid-quinone biosynthesis	94	225	41.7778
ko00600	Sphingolipid metabolism	92	240	38.3333
ko00920	Sulfur metabolism	91	223	40.8072
ko00350	Tyrosine metabolism	91	249	36.5462
ko00565	Ether lipid metabolism	83	205	40.4878
ko00510	N-Glycan biosynthesis	83	231	35.9307
ko00904	Diterpenoid biosynthesis	82	195	42.0513
ko00780	Biotin metabolism	80	166	48.1928
ko00590	Arachidonic acid metabolism	75	175	42.8571
ko00960	Tropane, piperidine and pyridine alkaloid biosynthesis	73	169	43.1953
ko00531	Glycosaminoglycan degradation	72	170	42.3529
ko00400	Phenylalanine, tyrosine and tryptophan biosynthesis	69	179	38.5475
ko03060	Protein export	65	169	38.4615
ko00062	Fatty acid elongation	62	167	37.1257
ko00950	Isoquinoline alkaloid biosynthesis	61	151	40.3974
ko00770	Pantothenate and CoA biosynthesis	60	159	37.7358
ko00944	Flavone and flavonol biosynthesis	60	160	37.5
ko00909	Sesquiterpenoid and triterpenoid biosynthesis	59	138	42.7536
ko00650	Butanoate metabolism	58	138	42.029
ko00908	Zeatin biosynthesis	55	159	34.5912
ko00966	Glucosinolate biosynthesis	54	107	50.4673
ko00100	Steroid biosynthesis	54	143	37.7622
ko00790	Folate biosynthesis	53	90	58.8889
ko00591	Linoleic acid metabolism	53	116	45.6897
ko00943	Isoflavonoid biosynthesis	52	152	34.2105
ko00195	Photosynthesis	50	157	31.8471
ko00604	Glycosphingolipid biosynthesis - ganglio series	44	112	39.2857
ko00760	Nicotinate and nicotinamide metabolism	44	117	37.6068
ko04130	SNARE interactions in vesicular transport	44	131	33.5878
ko00670	One carbon pool by folate	41	81	50.6173
ko01220	Degradation of aromatic compounds	41	92	44.5652
ko00340	Histidine metabolism	40	98	40.8163
ko00450	Selenocompound metabolism	39	101	38.6139
ko00300	Lysine biosynthesis	39	103	37.8641
ko00290	Valine, leucine and isoleucine biosynthesis	39	119	32.7731
ko04122	Sulfur relay system	37	75	49.3333
ko00750	Vitamin B6 metabolism	37	85	43.5294
ko00563	Glycosylphosphatidylinositol(GPI)-anchor biosynthesis	35	91	38.4615
ko00902	Monoterpenoid biosynthesis	34	95	35.7895
ko00261	Monobactam biosynthesis	31	90	34.4444
ko00905	Brassinosteroid biosynthesis	28	72	38.8889
ko00740	Riboflavin metabolism	28	73	38.3562
ko00514	Other types of O-glycan biosynthesis	24	67	35.8209
ko00072	Synthesis and degradation of ketone bodies	23	46	50
ko00196	Photosynthesis - antenna proteins	22	57	38.5965
ko00942	Anthocyanin biosynthesis	21	63	33.3333
ko00430	Taurine and hypotaurine metabolism	19	36	52.7778
ko03450	Non-homologous end-joining	16	35	45.7143
ko00730	Thiamine metabolism	16	38	42.1053
ko00402	Benzoxazinoid biosynthesis	15	36	41.6667
ko00965	Betalain biosynthesis	14	26	53.8462
ko00660	C5-Branched dibasic acid metabolism	13	44	29.5455
ko00603	Glycosphingolipid biosynthesis - globo series	9	35	25.7143
ko01502	Vancomycin resistance	7	12	58.3333
ko00901	Indole alkaloid biosynthesis	6	32	18.75
ko00785	Lipoic acid metabolism	5	13	38.4615
ko00232	Caffeine metabolism	5	14	35.7143

## Sheet: Roman chamomile
Pathway ID	Pathway	Number of Roman chamomile special transcripts	Numer of all annotated genes	percentage(%)
ko01100	Metabolic pathways	7077	13872	51.0164
ko01110	Biosynthesis of secondary metabolites	3861	7772	49.6783
ko03013	RNA transport	1852	3222	57.4798
ko03040	Spliceosome	1653	2780	59.4604
ko04626	Plant-pathogen interaction	1295	2588	50.0386
ko03015	mRNA surveillance pathway	1230	2072	59.3629
ko04144	Endocytosis	1203	2364	50.8883
ko01200	Carbon metabolism	973	1911	50.9158
ko04141	Protein processing in endoplasmic reticulum	969	1890	51.2698
ko00940	Phenylpropanoid biosynthesis	899	1627	55.2551
ko00500	Starch and sucrose metabolism	848	1709	49.6197
ko00230	Purine metabolism	794	1469	54.0504
ko01230	Biosynthesis of amino acids	786	1708	46.0187
ko03010	Ribosome	708	1844	38.3948
ko00240	Pyrimidine metabolism	669	1213	55.1525
ko04120	Ubiquitin mediated proteolysis	648	1164	55.6701
ko04075	Plant hormone signal transduction	611	1534	39.8305
ko03018	RNA degradation	578	1092	52.9304
ko00520	Amino sugar and nucleotide sugar metabolism	563	1027	54.8199
ko03008	Ribosome biogenesis in eukaryotes	547	919	59.5212
ko00010	Glycolysis / Gluconeogenesis	499	1032	48.3527
ko00190	Oxidative phosphorylation	478	924	51.7316
ko03030	DNA replication	442	805	54.9068
ko03420	Nucleotide excision repair	421	798	52.7569
ko00040	Pentose and glucuronate interconversions	411	801	51.3109
ko00970	Aminoacyl-tRNA biosynthesis	397	741	53.5762
ko01212	Fatty acid metabolism	368	709	51.9041
ko04146	Peroxisome	364	669	54.4096
ko04145	Phagosome	344	645	53.3333
ko03020	RNA polymerase	343	607	56.5074
ko00460	Cyanoamino acid metabolism	342	630	54.2857
ko00270	Cysteine and methionine metabolism	332	675	49.1852
ko03430	Mismatch repair	331	639	51.7997
ko00564	Glycerophospholipid metabolism	328	693	47.3304
ko00561	Glycerolipid metabolism	320	645	49.6124
ko00620	Pyruvate metabolism	316	635	49.7638
ko03440	Homologous recombination	305	624	48.8782
ko02010	ABC transporters	304	592	51.3514
ko00630	Glyoxylate and dicarboxylate metabolism	294	587	50.0852
ko00052	Galactose metabolism	287	582	49.3127
ko00710	Carbon fixation in photosynthetic organisms	272	549	49.5446
ko00020	Citrate cycle (TCA cycle)	267	451	59.2018
ko00030	Pentose phosphate pathway	259	541	47.8743
ko00280	Valine, leucine and isoleucine degradation	243	460	52.8261
ko04070	Phosphatidylinositol signaling system	241	486	49.5885
ko03050	Proteasome	235	419	56.0859
ko00480	Glutathione metabolism	231	454	50.8811
ko01210	2-Oxocarboxylic acid metabolism	230	471	48.8323
ko03022	Basal transcription factors	226	403	56.0794
ko00250	Alanine, aspartate and glutamate metabolism	226	455	49.6703
ko00051	Fructose and mannose metabolism	226	470	48.0851
ko00260	Glycine, serine and threonine metabolism	226	488	46.3115
ko00053	Ascorbate and aldarate metabolism	209	387	54.0052
ko00860	Porphyrin and chlorophyll metabolism	205	429	47.7855
ko00945	Stilbenoid, diarylheptanoid and gingerol biosynthesis	201	474	42.4051
ko00562	Inositol phosphate metabolism	198	377	52.5199
ko04931	Insulin resistance	193	394	48.9848
ko00941	Flavonoid biosynthesis	185	419	44.1527
ko03410	Base excision repair	183	370	49.4595
ko00900	Terpenoid backbone biosynthesis	178	388	45.8763
ko00061	Fatty acid biosynthesis	175	335	52.2388
ko00592	alpha-Linolenic acid metabolism	175	342	51.1696
ko00073	Cutin, suberine and wax biosynthesis	173	340	50.8824
ko00511	Other glycan degradation	173	389	44.473
ko00510	N-Glycan biosynthesis	170	323	52.6316
ko00071	Fatty acid degradation	166	311	53.3762
ko04140	Regulation of autophagy	163	353	46.1756
ko00640	Propanoate metabolism	162	303	53.4653
ko01040	Biosynthesis of unsaturated fatty acids	160	328	48.7805
ko00600	Sphingolipid metabolism	158	311	50.8039
ko00910	Nitrogen metabolism	158	344	45.9302
ko00220	Arginine biosynthesis	155	352	44.0341
ko00903	Limonene and pinene degradation	153	345	44.3478
ko03060	Protein export	147	250	58.8
ko04712	Circadian rhythm - plant	147	397	37.0277
ko00330	Arginine and proline metabolism	132	276	47.8261
ko00350	Tyrosine metabolism	131	292	44.863
ko00906	Carotenoid biosynthesis	130	300	43.3333
ko00130	Ubiquinone and other terpenoid-quinone biosynthesis	127	265	47.9245
ko00310	Lysine degradation	126	278	45.3237
ko00360	Phenylalanine metabolism	124	268	46.2687
ko00410	beta-Alanine metabolism	123	267	46.0674
ko00380	Tryptophan metabolism	122	275	44.3636
ko00565	Ether lipid metabolism	113	241	46.888
ko00780	Biotin metabolism	104	189	55.0265
ko00920	Sulfur metabolism	104	246	42.2764
ko00590	Arachidonic acid metabolism	103	200	51.5
ko00770	Pantothenate and CoA biosynthesis	102	197	51.7766
ko00904	Diterpenoid biosynthesis	97	215	45.1163
ko00100	Steroid biosynthesis	94	185	50.8108
ko00909	Sesquiterpenoid and triterpenoid biosynthesis	89	167	53.2934
ko00062	Fatty acid elongation	89	195	45.641
ko00400	Phenylalanine, tyrosine and tryptophan biosynthesis	85	197	43.1472
ko00650	Butanoate metabolism	77	152	50.6579
ko00531	Glycosaminoglycan degradation	76	174	43.6782
ko00450	Selenocompound metabolism	70	136	51.4706
ko00591	Linoleic acid metabolism	69	133	51.8797
ko04130	SNARE interactions in vesicular transport	68	158	43.038
ko00908	Zeatin biosynthesis	68	175	38.8571
ko00944	Flavone and flavonol biosynthesis	66	162	40.7407
ko00960	Tropane, piperidine and pyridine alkaloid biosynthesis	65	154	42.2078
ko00290	Valine, leucine and isoleucine biosynthesis	62	139	44.6043
ko00943	Isoflavonoid biosynthesis	61	158	38.6076
ko00760	Nicotinate and nicotinamide metabolism	60	129	46.5116
ko00950	Isoquinoline alkaloid biosynthesis	57	148	38.5135
ko00604	Glycosphingolipid biosynthesis - ganglio series	56	123	45.5285
ko01220	Degradation of aromatic compounds	55	104	52.8846
ko00563	Glycosylphosphatidylinositol(GPI)-anchor biosynthesis	50	107	46.729
ko00670	One carbon pool by folate	48	90	53.3333
ko00966	Glucosinolate biosynthesis	48	101	47.5248
ko00340	Histidine metabolism	48	106	45.283
ko00790	Folate biosynthesis	42	79	53.1646
ko04122	Sulfur relay system	39	75	52
ko00261	Monobactam biosynthesis	37	94	39.3617
ko00300	Lysine biosynthesis	37	100	37
ko00195	Photosynthesis	37	142	26.0563
ko00750	Vitamin B6 metabolism	35	84	41.6667
ko00905	Brassinosteroid biosynthesis	34	75	45.3333
ko00902	Monoterpenoid biosynthesis	32	94	34.0426
ko03450	Non-homologous end-joining	31	52	59.6154
ko00740	Riboflavin metabolism	30	76	39.4737
ko00603	Glycosphingolipid biosynthesis - globo series	25	47	53.1915
ko00730	Thiamine metabolism	25	50	50
ko00942	Anthocyanin biosynthesis	24	69	34.7826
ko00072	Synthesis and degradation of ketone bodies	23	44	52.2727
ko00196	Photosynthesis - antenna proteins	22	58	37.931
ko00514	Other types of O-glycan biosynthesis	22	68	32.3529
ko00430	Taurine and hypotaurine metabolism	20	37	54.0541
ko00232	Caffeine metabolism	19	28	67.8571
ko00402	Benzoxazinoid biosynthesis	17	37	45.9459
ko00660	C5-Branched dibasic acid metabolism	17	46	36.9565
ko00901	Indole alkaloid biosynthesis	13	40	32.5
ko00785	Lipoic acid metabolism	10	18	55.5556
ko00965	Betalain biosynthesis	6	15	40
ko01502	Vancomycin resistance	3	8	37.5
ko00601	Glycosphingolipid biosynthesis - lacto and neolacto series	1	1	100
