# Supplementary material for: Phytochemical and comparative transcriptome analyses reveal different regulatory mechanisms in the terpenoid biosynthesis pathways between Matricaria recutita L. and Chamaemelum nobile L
Source: BMC Genomics. 2020 Feb 18;21:169. doi: 10.1186/s12864-020-6579-z (PMC7029581; doi:10.1186/s12864-020-6579-z)
Supplement: Supplementary file 6 — Additional file 6. Function of unigenes specific to German chamomile and Roman chamomile. [file 12864_2020_6579_MOESM6_ESM.xlsx]

## Sheet: Sheet1
Pathway	MC_CN.specific.ids.MC.ko.pathway.xls (3654)	All-gene (32699)	Qvalue	Pathway ID	Level 1	Level 2
Ribosome	329	1017	8.12596e-74	ko03010	Genetic Information Processing	Translation
Valine, leucine and isoleucine degradation	57	204	2.29784e-09	ko00280	Metabolism	Amino acid metabolism
Citrate cycle (TCA cycle)	60	227	5.22463e-09	ko00020	Metabolism	Carbohydrate metabolism
Carbon metabolism	165	907	5.22463e-09	ko01200	Metabolism	Global and overview maps
Pyruvate metabolism	63	275	5.43935e-07	ko00620	Metabolism	Carbohydrate metabolism
RNA transport	151	881	1.19746e-06	ko03013	Genetic Information Processing	Translation
Glycolysis / Gluconeogenesis	74	388	5.63793e-05	ko00010	Metabolism	Carbohydrate metabolism
Propanoate metabolism	34	137	9.05648e-05	ko00640	Metabolism	Carbohydrate metabolism
Fatty acid degradation	37	158	0.000134867	ko00071	Metabolism	Lipid metabolism
Biosynthesis of amino acids	126	802	0.000661367	ko01230	Metabolism	Global and overview maps
Fatty acid metabolism	59	328	0.00185985	ko01212	Metabolism	Global and overview maps
Spliceosome	158	1079	0.00250856	ko03040	Genetic Information Processing	Transcription
Proteasome	31	147	0.00352662	ko03050	Genetic Information Processing	Folding, sorting and degradation
Oxidative phosphorylation	60	346	0.00352662	ko00190	Metabolism	Energy metabolism
Fatty acid biosynthesis	33	175	0.0158278	ko00061	Metabolism	Lipid metabolism
Glyoxylate and dicarboxylate metabolism	42	243	0.0226437	ko00630	Metabolism	Carbohydrate metabolism
Sulfur metabolism	20	95	0.0289325	ko00920	Metabolism	Energy metabolism
Carbon fixation in photosynthetic organisms	41	243	0.034618	ko00710	Metabolism	Energy metabolism
Glycine, serine and threonine metabolism	41	244	0.0352599	ko00260	Metabolism	Amino acid metabolism
Histidine metabolism	13	55	0.0407659	ko00340	Metabolism	Amino acid metabolism
Biosynthesis of secondary metabolites	472	3807	0.0407659	ko01110	Metabolism	Global and overview maps
