# Supplementary material for: Phytochemical and comparative transcriptome analyses reveal different regulatory mechanisms in the terpenoid biosynthesis pathways between Matricaria recutita L. and Chamaemelum nobile L
Source: BMC Genomics. 2020 Feb 18;21:169. doi: 10.1186/s12864-020-6579-z (PMC7029581; doi:10.1186/s12864-020-6579-z)
Supplement: Supplementary file 7 — Additional file 7. Transcription levels of genes determined by qRT-PCR. [file 12864_2020_6579_MOESM7_ESM.xlsx]

## Sheet: Transcription levels 
	Genes	Sequence ID	Unigene	Length	MC_DF-Expression	MC_RF-Expression	log2FoldChange(MC_RF/MC_DF)	Probability	Up/Down-Regulation(MC_RF/MC_DF)	Nr	Nt	Swissprot	KEGG	COG	Interpro
1	DXS	KT276230.1	Unigene25304_All	2471	26.4133	5.70667	-2.21055	0.848977	Down	gi|9971824|gb|AAG10432.1|/0/1-deoxy-D-xylulose-5-phosphate synthase [Tagetes erecta]	gi|9971823|gb|AF251020.1|AF251020/0.0/Tagetes erecta 1-deoxy-D-xylulose-5-phosphate synthase mRNA, complete cds	sp|Q6YU51|DXS2_ORYSJ/0.0/Probable 1-deoxy-D-xylulose-5-phosphate synthase 2, chloroplastic OS=Oryza sativa subsp. japonica GN=Os07g0190000 PE=2 SV=1	vvi:100247834/0.0/probable 1-deoxy-D-xylulose-5-phosphate synthase 2, chloroplastic; K01662 1-deoxy-D-xylulose-5-phosphate synthase [EC:2.2.1.7]	BMEI1498/0.0/---	PTHR11624/0.0/--
2	BBS	KM259907	Unigene1406_All	2022	60.0933	12.0033	-2.32377	0.854193	Down	gi|701724815|gb|AIW00681.1|/0/a-bisabolol synthase [Matricaria chamomilla var. recutita]	gi|314913783|gb|GU294841.1|/0.0/Artemisia annua E-beta-farnesene synthase 2 (betaFS2) mRNA, complete cds	sp|Q9FXY7|FARS_ARTAN/0.0/(E)-beta-farnesene synthase OS=Artemisia annua GN=CASC125 PE=1 SV=1	vvi:100256880/2e-146/valencene synthase-like; K14181 valencene/7-epi-alpha-selinene synthase [EC:4.2.3.73 4.2.3.86]	NA	PF01397/1.5E-52/Terpene synthase, N-terminal domain
3	LUPI	AB025345.1	Unigene31943_All	2451	1.61667	0.17	-3.24942	0.800375	Down	gi|6456467|dbj|BAA86932.1|/0/lupeol synthase [Taraxacum officinale]	gi|6456466|dbj|AB025345.1|/0.0/Taraxacum officinale TRW mRNA for lupeol synthase, complete cds	sp|Q8W3Z2|LUPS_BETPL/0.0/Lupeol synthase OS=Betula platyphylla GN=OSCBPW PE=1 SV=1	bvg:104886793/0.0/lupeol synthase-like; K01853 cycloartenol synthase [EC:5.4.99.8]	YHR072w/7e-125/---	PS01074/-/Terpene synthases signature.
4	CDS	JX424561.1	CL4174.Contig3_All	1358	3.86667	0.36	-3.42502	0.858397	Down	gi|428696195|gb|AFZ61535.1|/0/chrysanthemol synthase (chloroplast) [Tanacetum cinerariifolium] &gt;gi|440385690|gb|AGC03154.1| chrysanthemol synthase [Tanacetum cinerariifolium]	gi|414091132|gb|JX424561.1|/0.0/Tanacetum coccineum chrysanthemyl diphosphate synthase (CDS) mRNA, complete cds	sp|P0C565|CPPAS_TANCI/0.0/Chrysanthemyl diphosphate synthase, chloroplastic OS=Tanacetum cinerariifolium PE=1 SV=1	cit:102615408/5e-136/farnesyl pyrophosphate synthase 1-like; K00787 farnesyl diphosphate synthase [EC:2.5.1.1 2.5.1.10]	YJL167w/1e-73/---	PS00723/-/Polyprenyl synthases signature 1.
5	GPPS	KU664604.1	CL11176.Contig1_All	1757	0.816667	5.43667	2.7349	0.854438	Up	gi|604317910|gb|EYU29662.1|/2.97898e-170/hypothetical protein MIMGU_mgv1a007049mg [Erythranthe guttata]	gi|500864595|gb|JX417185.1|/2e-62/Catharanthus roseus geranyl diphosphate synthase (IDS3) mRNA, complete cds	sp|Q5HZ00|SPS3_ARATH/3e-152/Solanesyl diphosphate synthase 3, chloroplastic/mitochondrial OS=Arabidopsis thaliana GN=SPS3 PE=1 SV=1	sot:102588989/4e-169/solanesyl diphosphate synthase 3, chloroplastic/mitochondrial-like; K14066 geranyl diphosphate synthase [EC:2.5.1.1]	alr0096/2e-63/---	PTHR12001:SF47/2.3E-160/--
6	SC	KM259906.1	CL2973.Contig3_All	2075	9.21667	2.21667	-2.05585	0.842684	Down	gi|701724805|gb|AIW00680.1|/0/sesquiterpene cyclase [Matricaria chamomilla var. recutita]	gi|13113759|gb|AF304444.2|AF304444/0.0/Artemisia annua sesquiterpene cyclase mRNA, complete cds	sp|Q9FXY7|FARS_ARTAN/0.0/(E)-beta-farnesene synthase OS=Artemisia annua GN=CASC125 PE=1 SV=1	vvi:100256880/1e-150/valencene synthase-like; K14181 valencene/7-epi-alpha-selinene synthase [EC:4.2.3.73 4.2.3.86]	NA	PF03936/1.2E-92/Terpene synthase family, metal binding domain
7	PSY	AB205050.1	Unigene659_All	2019	18.81	6.14333	-1.61441	0.821393	Down	gi|537845572|gb|AGU91437.1|/0/phytoene synthase [Chrysanthemum boreale]	gi|87299440|dbj|AB205050.1|/0.0/Chrysanthemum x morifolium PSY mRNA for phytoene synthase, complete cds	sp|P37272|PSY_CAPAN/5e-180/Phytoene synthase, chloroplastic OS=Capsicum annuum GN=PSY1 PE=2 SV=1	sot:102589336/0.0/phytoene synthase, chloroplastic-like; K02291 phytoene synthase [EC:2.5.1.32]	slr1255/5e-96/---	PS01045/-/Squalene and phytoene synthases signature 2.
8	DXR	JN005888.1	CL11463.Contig2_All	1826	8.72	2.17667	-2.00221	0.838397	Down	gi|353453156|gb|AER00470.1|/0/1-deoxy-D-xylulose-5-phosphate reductoisomerase [Tanacetum parthenium]	gi|353453155|gb|JN005888.1|/0.0/Tanacetum parthenium 1-deoxy-D-xylulose-5-phosphate reductoisomerase mRNA, complete cds	sp|Q9XFS9|DXR_ARATH/0.0/1-deoxy-D-xylulose 5-phosphate reductoisomerase, chloroplastic OS=Arabidopsis thaliana GN=DXR PE=2 SV=2	pop:POPTR_0012s08230g/0.0/POPTRDRAFT_728585; 1-deoxy-D-xylulose 5-phosphate reductoisomerase family protein; K00099 1-deoxy-D-xylulose-5-phosphate reductoisomerase [EC:1.1.1.267]	alr4351/8e-147/---	PTHR30525/0.0/--
9	BAS	EU563939.1	CL12362.Contig1_All	930	0.29	2.17667	2.908	0.821042	Up	gi|182382498|gb|ACB87531.1|/8.22932e-135/beta-amyrin synthase [Artemisia annua]	gi|182382497|gb|EU563939.1|/0.0/Artemisia annua beta-amyrin synthase (BAS) mRNA, complete cds	sp|E2IUA6|TARS_KALDA/9e-116/Taraxerol synthase OS=Kalanchoe daigremontiana PE=1 SV=1	tcc:TCM_027681/5e-116/Beta-Amyrin Synthase; K15813 beta-amyrin synthase [EC:5.4.99.39]	SPAC4G9.21c/9e-52/---	PS01074/-/Terpene synthases signature.
10	HMGS	KU529970.1	CL10900.Contig5_All	1738	20.4433	95.08	2.21751	0.849463	Up	gi|264688600|gb|ACY74340.1|/0/putative HMG-CoA synthase 2 [Artemisia annua]	gi|555432008|gb|KC439366.1|/0.0/Platycodon grandiflorus 3-hydroxy-3-methylglutaryl CoA synthase mRNA, complete cds	sp|P54873|HMCS_ARATH/0.0/Hydroxymethylglutaryl-CoA synthase OS=Arabidopsis thaliana GN=HMGS PE=1 SV=2	jcu:105645894/0.0/hydroxymethylglutaryl-CoA synthase; K01641 hydroxymethylglutaryl-CoA synthase [EC:2.3.3.10]	YML126c/8e-112/---	PTHR11877/3.0E-249/--
11	SS	KM279357.1	Unigene11773_All	1542	2.99333	0.12	-4.64065	0.889772	Down	gi|432139331|gb|AGB05603.1|/0/squalene synthase [Camellia oleifera]	gi|38426487|gb|AY445506.1|/1e-151/Artemisia annua squalene synthase mRNA, complete cds	sp|P53800|FDFT_NICBE/0.0/Squalene synthase OS=Nicotiana benthamiana PE=2 SV=1	gmx:547940/0.0/squalene synthase (EC:2.5.1.21); K00801 farnesyl-diphosphate farnesyltransferase [EC:2.5.1.21]	YHR190w/1e-73/---	PF00494/1.6E-41/Squalene/phytoene synthase
12	TPS5	JQ837261.1	Unigene24738_All	2070	6.72333	2.17333	-1.62927	0.816356	Down	gi|476007225|sp|I6QPS5.1|TPS5_MATCR/0/RecName: Full=(-)-germacrene D synthase; AltName: Full=Terpene synthase 5 [Matricaria chamomilla var. recutita] &gt;gi|391358399|gb|AFM43738.1| terpene synthase 5 [Matricaria chamomilla var. recutita]	gi|391358398|gb|JQ837261.1|/0.0/Matricaria chamomilla var. recutita terpene synthase 5 mRNA, complete cds	sp|I6QPS5|TPS5_MATRE/0.0/(-)-germacrene D synthase OS=Matricaria recutita PE=1 SV=1	vvi:100257265/6e-151/(E)-beta-caryophyllene synthase; K15803 (-)-germacrene D synthase [EC:4.2.3.22 4.2.3.75]	NA	PTHR31225/1.2E-184/--
13	MPDC	KT899413.1	CL2393.Contig1_All	1719	14.65	4.90333	-1.57907	0.817303	Down	gi|555431993|gb|AGZ15316.1|/0/mevalonate decarboxylase [Platycodon grandiflorus]	gi|555431992|gb|KC439365.1|/0.0/Platycodon grandiflorus mevalonate decarboxylase (MVD) mRNA, complete cds	NA	sly:101254587/0.0/diphosphomevalonate decarboxylase-like; K01597 diphosphomevalonate decarboxylase [EC:4.1.1.33]	YNR043w/5e-86/---	PTHR10977/1.3E-225/--	NA
14	HDR	KX058541.1	CL6625.Contig6_All	1658	13.52	3.91667	-1.7874	0.829268	Down	gi|91255003|gb|ABB88836.2|/0/IPP/DMAPP synthase [Stevia rebaudiana]	gi|166152386|gb|DQ269451.4|/0.0/Stevia rebaudiana IPP/DMAPP synthase (ispH) mRNA, complete cds	sp|Q6AVG6|ISPH_ORYSJ/0.0/4-hydroxy-3-methylbut-2-enyl diphosphate reductase, chloroplastic OS=Oryza sativa subsp. japonica GN=ISPH PE=2 SV=1	vvi:100267479/0.0/4-hydroxy-3-methylbut-2-enyl diphosphate reductase, chloroplastic; K03527 4-hydroxy-3-methylbut-2-enyl diphosphate reductase [EC:1.17.1.2]	all0985/1e-143/---	PF02401/2.0E-88/LytB protein	NA
15	KASI	EF177175.2	CL7431.Contig23_All	1683	6.54667	0.286667	-4.51331	0.814032	Down	gi|121281796|gb|ABM53471.1|/0/plastid 3-keto-acyl-ACP synthase I [Helianthus annuus]	gi|121281795|gb|EF177175.1|/5e-69/Helianthus annuus plastid 3-keto-acyl-ACP synthase I (KASI) mRNA, complete cds; nuclear gene for plastid product	sp|P52410|KASC1_ARATH/2e-179/3-oxoacyl-[acyl-carrier-protein] synthase I, chloroplastic OS=Arabidopsis thaliana GN=KAS1 PE=2 SV=2	cmo:103487541/0.0/3-oxoacyl-[acyl-carrier-protein] synthase I, chloroplastic; K09458 3-oxoacyl-[acyl-carrier-protein] synthase II [EC:2.3.1.179]	CT770/1e-117/---	PTHR11712:SF226/1.5E-270/--
16	GGR	FJ943231.1	Unigene24845_All	1386	93.8433	0.22	-8.73661	0.99575	Down	gi|604335646|gb|EYU39534.1|/6.37665e-162/hypothetical protein MIMGU_mgv1a008648mg [Erythranthe guttata]	gi|449477850|ref|XM_004155094.1|/8e-24/PREDICTED: Cucumis sativus GDSL esterase/lipase At5g33370-like (LOC101228400), mRNA	sp|Q8LB81|GDL79_ARATH/3e-158/GDSL esterase/lipase At5g33370 OS=Arabidopsis thaliana GN=At5g33370 PE=2 SV=1	atr:18422248/2e-51/geranylgeranyl diphosphate reductase, chloroplastic; K10960 geranylgeranyl reductase [EC:1.3.1.83]	all3634/9e-12/---	PTHR22835/9.6E-199/--
17	Pgip3	KJ890582.1	Unigene18322_All	1346	78.0867	6.47667	-3.59175	0.80557	Down	gi|663156867|gb|AIF27226.1|/1.98811e-128/polygalacturonase-inhibiting protein 3 [Helianthus annuus]	NA	sp|Q9M5J9|PGIP1_ARATH/3e-114/Polygalacturonase inhibitor 1 OS=Arabidopsis thaliana GN=PGIP1 PE=2 SV=1	zma:103648573/1e-50/uncharacterized LOC103648573; K01188 beta-glucosidase [EC:3.2.1.21]	MA2301_1/3e-12/---	PF08263/4.9E-11/Leucine rich repeat N-terminal domain
18	XET	HM053613.1	CL2811.Contig2_All	1170	4.45333	342.953	6.26698	0.945694	Up	gi|340396652|gb|AEK32594.1|/1.79634e-159/xyloglucan endotransglucosylase/hydrolase [Tagetes patula]	gi|300087129|gb|HM053613.1|/0.0/Dahlia pinnata xyloglucan endotransglycosylase (XET) mRNA, complete cds	sp|Q8LF99|XTH6_ARATH/8e-136/Probable xyloglucan endotransglucosylase/hydrolase protein 6 OS=Arabidopsis thaliana GN=XTH6 PE=2 SV=2	tcc:TCM_000870/2e-148/Xyloglucan endotransglycosylase; K08235 xyloglucan:xyloglucosyl transferase [EC:2.4.1.207]	YLR213c/3e-12/---	PTHR31062:SF14/2.9E-197/--
19	βAS	AY520818.1	CL4053.Contig5_All	3036	5.43667	0.08	-6.08658	0.903297	Down	gi|41387158|gb|AAS01523.1|/0/putative beta-amyrin synthase [Centella asiatica]	gi|339461824|gb|JF818131.1|/1e-18/Eleutherococcus senticosus isolate EMHK-1 beta-amyrin synthase AS2 mRNA, partial cds	sp|Q08IT1|DADIS_PANGI/0.0/Dammarenediol II synthase OS=Panax ginseng GN=PNA PE=1 SV=1	vvi:100246387/0.0/beta-amyrin synthase; K15813 beta-amyrin synthase [EC:5.4.99.39]	YHR072w/6e-65/---	PTHR11764/6.7E-268/--
20	CCDG	AB247158.1	CL18524.Contig1_All	2390	0.94	174.913	7.53976	0.987935	Up	gi|117676064|dbj|BAF36654.1|/0/carotenoid cleavage dioxygenase [Chrysanthemum x morifolium]	gi|117676063|dbj|AB247158.1|/0.0/Chrysanthemum x morifolium CmCCD4a mRNA for carotenoid cleavage dioxygenase, complete cds	sp|O49675|CCD4_ARATH/0.0/Probable carotenoid cleavage dioxygenase 4, chloroplastic OS=Arabidopsis thaliana GN=CCD4 PE=1 SV=1	tcc:TCM_016684/0.0/Nine-cis-epoxycarotenoid dioxygenase 4; K09840 9-cis-epoxycarotenoid dioxygenase [EC:1.13.11.51]	all1106/5e-69/---	PTHR10543:SF30/3.1E-252/--
21	DFS	AF364865.1	Unigene15346_All	636	6.07333	77.6633	3.67667	0.806407	Up	gi|20563188|gb|AAM27914.1|AF364865_1/2.42332e-47/defensin [Helianthus annuus]	gi|20563187|gb|AF364865.1|/4e-58/Helianthus annuus defensin mRNA, complete cds	sp|P0C8Y4|DEF1_DAHME/3e-26/Defensin-like protein 1 OS=Dahlia merckii PE=1 SV=1	NA	NA	PF00304/2.0E-12/Gamma-thionin family
